# Supplementary material for: trans-Dichloridobis[(pyridin-4-yl)boronic acid-κN]palladium(II) dimethyl sulfoxide disolvate
Source: Acta Crystallogr Sect E Struct Rep Online. 2011 Apr 7;67(Pt 5):m518. doi: 10.1107/S1600536811010713 (PMC3089363; doi:10.1107/S1600536811010713)
Supplement: Supplementary file 1 [file e-67-0m518-sup1.cif]

##############################################################################
#                                                                            #
# This CIF contains the data in a paper accepted for publication in          #
# Acta Crystallographica Section E. It conforms to the requirements of       #
# Notes for Authors for Acta Crystallographica Section E, and has been       #
# peer reviewed under the auspices of the IUCr Commission on Journals.       #
#                                                                            #
# Full details of the Crystallographic Information File format               #
# are given in the paper "The Crystallographic Information File (CIF):       #
# a New Standard Archive File for Crystallography" by S. R. Hall, F. H.      #
# Allen and I. D. Brown [Acta Cryst. (1991), A47, 655-685].                  #
#                                                                            #
# The current version of the core CIF dictionary is obtainable from          #
# ftp://ftp.iucr.org/pub/cif_core.dic.                                       #
#                                                                            #
# Software is freely available for graphical display of the structure(s)     #
# in this CIF. For information consult the CIF software page                 #
# http://www.iucr.org/resources/cif/software.                                #
#                                                                            #
# This file may be used for bona fide research purposes within the           #
# scientific community so long as proper attribution is given to the journal # 
# article from which it was obtained.                                        #
#                                                                            #
##############################################################################
data_I
_audit_creation_method     SHELXL-97
_chemical_name_systematic
;
<i>trans</i>-Dichloridobis[(pyridin-4-yl)boronic acid-\k<i>N</i>]palladium(II)
dimethyl sulfoxide disolvate
;
_chemical_name_common     ?
_chemical_formula_moiety     'C10 H12 B2 Cl2 N2 O4 Pd, 2(C2 H6 O S)'
_chemical_formula_sum     'C14 H24 B2 Cl2 N2 O6 Pd S2'
_chemical_formula_iupac     '[Pd Cl2 (C5 H6 B N O2)2], 2C2 H6 O S'
_chemical_formula_weight     579.39
_chemical_melting_point     ?
_symmetry_cell_setting     triclinic
_symmetry_space_group_name_H-M     'P -1'
_symmetry_space_group_name_hall     '-P 1'
loop_
    _symmetry_equiv_pos_as_xyz
    'x, y, z'
    '-x, -y, -z'
_cell_length_a     6.2629(4)
_cell_length_b     8.1515(5)
_cell_length_c     11.7761(7)
_cell_angle_alpha     80.687(3)
_cell_angle_beta     82.248(3)
_cell_angle_gamma     77.456(3)
_cell_volume     576.00(6)
_cell_formula_units_Z     1
_cell_measurement_reflns_used     4582
_cell_measurement_theta_min     3.82
_cell_measurement_theta_max     72.20
_cell_measurement_temperature     150
_exptl_crystal_description     'block'
_exptl_crystal_colour     'yellow'
_exptl_crystal_size_max     0.12
_exptl_crystal_size_mid     0.09
_exptl_crystal_size_min     0.08
_exptl_crystal_density_diffrn     1.670
_exptl_crystal_density_meas     ?
_exptl_crystal_density_method     'not measured'
_exptl_crystal_F_000     292
_exptl_absorpt_coefficient_mu     10.616
_exptl_absorpt_correction_Type     multi-scan
_exptl_absorpt_process_details     '(SADABS; Sheldrick, 2004)'
_exptl_absorpt_correction_T_min     0.2524
_exptl_absorpt_correction_T_max     0.4277
_exptl_special_details
;
X-ray crystallographic data for I were collected from a single-crystal sample,
which was mounted on a loop fiber. Data were collected using a Bruker Platform
diffractometer, equipped with a Bruker <i>SMART</i> 4 K Charged-Coupled Device
(CCD) Area Detector using the program <i>APEX2</i> and a Nonius FR591 rotating
anode equiped with Montel 200 optics The crystal-to-detector distance was 5.0
cm, and the data collection was carried out in 512 <i>x</i> 512 pixel mode.
The initial unit-cell parameters were determined by a least-squares fit of the
angular setting of strong reflections, collected by a 10.0 degree scan in 33
frames over four different parts of the reciprocal space (132 frames total).
One complete sphere of data was collected to better than 0.80 \%A resolution.
;
_diffrn_ambient_temperature     150
_diffrn_radiation_type     CuK\a
_diffrn_radiation_wavelength     1.54178
_diffrn_radiation_source     'Rotating Anode'
_diffrn_radiation_monochromator     'Montel 200 optics'
_diffrn_measurement_device_type     'Bruker SMART 6000'
_diffrn_measurement_method     '\w'
_diffrn_detector_area_resol_mean     5.5
_diffrn_reflns_number     6942
_diffrn_reflns_av_R_equivalents     0.041
_diffrn_reflns_av_sigmaI/netI     0.0379
_diffrn_reflns_theta_min     3.82
_diffrn_reflns_theta_max     72.19
_diffrn_reflns_theta_full     72.19
_diffrn_measured_fraction_theta_max     0.941
_diffrn_measured_fraction_theta_full     0.941
_diffrn_reflns_limit_h_min     -7
_diffrn_reflns_limit_h_max     7
_diffrn_reflns_limit_k_min     -10
_diffrn_reflns_limit_k_max     9
_diffrn_reflns_limit_l_min     -14
_diffrn_reflns_limit_l_max     14
_refine_special_details
;
Refinement of <i>F</i>^2^ against ALL reflections. The weighted <i>R</i>-factor
<i>wR</i> and goodness of fit <i>S</i> are based on <i>F</i>^2^, conventional
<i>R</i>-factors <i>R</i> are based on <i>F</i>, with <i>F</i> set to zero for
negative <i>F</i>^2^. The threshold expression of <i>F</i>^2^ >
\s(<i>F</i>^2^) is used only for calculating <i>R</i>-factors(gt) <i>etc</i>.
and is not relevant to the choice of reflections for refinement.
<i>R</i>-factors based on <i>F</i>^2^ are statistically about twice as large
as those based on <i>F</i>, and <i>R</i>- factors based on ALL data will be
even larger.
;
_reflns_number_total     2135
_reflns_number_gt     2031
_reflns_threshold_expression     I>2\s(I)
_refine_ls_structure_factor_coef     Fsqd
_refine_ls_matrix_type     full
_refine_ls_R_factor_all     0.0331
_refine_ls_R_factor_gt     0.0308
_refine_ls_wR_factor_gt     0.0810
_refine_ls_wR_factor_ref     0.0819
_refine_ls_goodness_of_fit_ref     1.074
_refine_ls_restrained_S_all     1.074
_refine_ls_number_reflns     2135
_refine_ls_number_parameters     136
_refine_ls_number_restraints     0
_refine_ls_hydrogen_treatment     constr
_refine_ls_weighting_scheme     calc
_refine_ls_weighting_details
         'calc w=1/[\s^2^(Fo^2^)+(0.0545P)^2^+0.0938P] where P=(Fo^2^+2Fc^2^)/3'
_atom_sites_solution_hydrogens     geom
_atom_sites_solution_primary     direct
_atom_sites_solution_secondary     difmap
_refine_ls_shift/su_max     0.000
_refine_ls_shift/su_mean     0.000
_refine_diff_density_max     0.676
_refine_diff_density_min     -0.868
_refine_ls_extinction_method     '<i>SHELXL97</i> (Sheldrick, 2008)'
_refine_ls_extinction_coef     0.0025(5)
_refine_ls_extinction_expression
                                  'Fc^*^=kFc[1+0.001xFc^2^\l^3^/sin(2\q)]^-1/4^'
loop_
    _atom_type_symbol
    _atom_type_description
    _atom_type_scat_dispersion_real
    _atom_type_scat_dispersion_imag
    _atom_type_scat_source
    'C' 'C' 0.0181 0.0091
                         'International Tables Vol C Tables 4.2.6.8 and 6.1.1.4'
    'H' 'H' 0.0000 0.0000
                         'International Tables Vol C Tables 4.2.6.8 and 6.1.1.4'
    'N' 'N' 0.0311 0.0180
                         'International Tables Vol C Tables 4.2.6.8 and 6.1.1.4'
    'O' 'O' 0.0492 0.0322
                         'International Tables Vol C Tables 4.2.6.8 and 6.1.1.4'
    'Pd' 'Pd' 0.1215 3.9337
                         'International Tables Vol C Tables 4.2.6.8 and 6.1.1.4'
    'B' 'B' 0.0090 0.0039
                         'International Tables Vol C Tables 4.2.6.8 and 6.1.1.4'
    'S' 'S' 0.3331 0.5567
                         'International Tables Vol C Tables 4.2.6.8 and 6.1.1.4'
    'Cl' 'Cl' 0.3639 0.7018
                         'International Tables Vol C Tables 4.2.6.8 and 6.1.1.4'
_computing_data_collection     '<i>SMART</i> (Bruker, 2003)'
_computing_cell_refinement     '<i>SAINT</i> (Bruker, 2003)'
_computing_data_reduction     '<i>SAINT</i> (Bruker, 2003)'
_computing_structure_solution     '<i>SHELXS97</i> (Sheldrick, 2008)'
_computing_structure_refinement     '<i>SHELXL97</i> (Sheldrick, 2008)'
_computing_molecular_graphics
 '<i>SHELXTL</i> (Sheldrick, 2008) and <i>Materials Studio</i> (Accelrys, 2002)'
_computing_publication_material
                  '<i>UdMX</i> (Maris, 2004) and <i>publCIF</i> (Westrip, 2010)'
loop_
    _atom_site_type_symbol
    _atom_site_label
    _atom_site_fract_x
    _atom_site_fract_y
    _atom_site_fract_z
    _atom_site_U_iso_or_equiv
    _atom_site_adp_type
    _atom_site_calc_flag
    _atom_site_refinement_flags
    _atom_site_occupancy
    _atom_site_symmetry_multiplicity
    _atom_site_disorder_assembly
    _atom_site_disorder_group
    Pd Pd1 0.0000 0.0000 1.0000 0.01847(14) Uani d S 1 2 . .
    Cl Cl1 0.11789(13) -0.28133(9) 0.97775(6) 0.02895(19) Uani d . 1 1 . .
    N N1 0.2223(4) 0.0656(3) 0.86854(18) 0.0200(5) Uani d . 1 1 . .
    C C2 0.3867(5) 0.1387(4) 0.8834(2) 0.0236(6) Uani d . 1 1 . .
    H H2 0.4017 0.1599 0.9586 0.028 Uiso calc R 1 1 . .
    C C3 0.5340(5) 0.1837(4) 0.7926(2) 0.0233(6) Uani d . 1 1 . .
    H H3 0.6538 0.2292 0.8067 0.028 Uiso calc R 1 1 . .
    C C4 0.5097(5) 0.1633(4) 0.6795(2) 0.0203(6) Uani d . 1 1 . .
    C C5 0.3368(5) 0.0875(4) 0.6668(2) 0.0217(6) Uani d . 1 1 . .
    H H5 0.3141 0.0695 0.5920 0.026 Uiso calc R 1 1 . .
    C C6 0.1981(5) 0.0384(4) 0.7615(2) 0.0223(6) Uani d . 1 1 . .
    H H6 0.0835 -0.0156 0.7511 0.027 Uiso calc R 1 1 . .
    B B7 0.6709(6) 0.2213(5) 0.5709(3) 0.0233(7) Uani d . 1 1 . .
    O O8 0.8706(4) 0.2330(3) 0.59305(17) 0.0353(6) Uani d . 1 1 . .
    H H8 0.9476 0.2547 0.5305 0.042 Uiso calc . 1 1 . .
    O O9 0.6102(4) 0.2582(3) 0.46159(16) 0.0296(5) Uani d . 1 1 . .
    H H9 0.4748 0.2611 0.4638 0.036 Uiso calc . 1 1 . .
    O O10 0.1939(4) 0.2593(3) 0.41211(16) 0.0306(5) Uani d . 1 1 . .
    S S10 0.13090(13) 0.28540(10) 0.28929(6) 0.02519(19) Uani d . 1 1 . .
    C C11 0.3559(6) 0.3547(5) 0.1998(3) 0.0399(9) Uani d . 1 1 . .
    H H11A 0.4844 0.2613 0.2002 0.060 Uiso calc R 1 1 . .
    H H11B 0.3909 0.4503 0.2294 0.060 Uiso calc R 1 1 . .
    H H11C 0.3164 0.3905 0.1205 0.060 Uiso calc R 1 1 . .
    C C12 -0.0641(5) 0.4798(4) 0.2747(3) 0.0318(7) Uani d . 1 1 . .
    H H12A -0.0058 0.5685 0.3002 0.048 Uiso calc R 1 1 . .
    H H12B -0.2015 0.4657 0.3223 0.048 Uiso calc R 1 1 . .
    H H12C -0.0925 0.5125 0.1935 0.048 Uiso calc R 1 1 . .
loop_
    _atom_site_aniso_label
    _atom_site_aniso_U_11
    _atom_site_aniso_U_22
    _atom_site_aniso_U_33
    _atom_site_aniso_U_12
    _atom_site_aniso_U_13
    _atom_site_aniso_U_23
    Pd1 0.01890(19) 0.0231(2) 0.01229(16) -0.00496(12) 0.00089(10) -0.00004(11)
    Cl1 0.0351(4) 0.0237(4) 0.0244(3) -0.0038(3) 0.0060(3) -0.0028(3)
    N1 0.0230(13) 0.0214(12) 0.0139(10) -0.0032(10) -0.0004(9) -0.0006(9)
    C2 0.0244(16) 0.0282(16) 0.0172(12) -0.0038(13) -0.0012(11) -0.0028(11)
    C3 0.0199(15) 0.0288(16) 0.0215(12) -0.0057(13) -0.0036(11) -0.0016(11)
    C4 0.0164(14) 0.0251(15) 0.0165(11) -0.0021(12) 0.0020(10) -0.0002(10)
    C5 0.0232(15) 0.0258(15) 0.0157(11) -0.0036(12) -0.0027(10) -0.0029(10)
    C6 0.0230(15) 0.0238(15) 0.0195(12) -0.0045(12) -0.0038(11) -0.0006(11)
    B7 0.0205(17) 0.0310(18) 0.0180(13) -0.0067(14) 0.0005(12) -0.0026(12)
    O8 0.0205(12) 0.0661(17) 0.0194(9) -0.0150(12) -0.0018(8) 0.0021(10)
    O9 0.0208(11) 0.0519(15) 0.0173(9) -0.0140(10) 0.0004(8) -0.0007(9)
    O10 0.0199(11) 0.0520(15) 0.0180(9) -0.0087(10) -0.0045(8) 0.0051(9)
    S10 0.0271(4) 0.0280(4) 0.0205(3) -0.0054(3) -0.0063(3) -0.0003(3)
    C11 0.0300(19) 0.051(2) 0.0259(15) 0.0031(17) 0.0088(13) 0.0087(15)
    C12 0.0251(17) 0.0374(19) 0.0289(14) -0.0008(14) -0.0010(12) -0.0011(13)
_geom_special_details
;
All e.s.d.'s (except the e.s.d. in the dihedral angle between two l.s. planes)
were estimated using the full covariance matrix. The cell e.s.d.'s were taken
into account individually in the estimation of e.s.d.'s in distances, angles
and torsion angles; correlations between e.s.d.'s in cell parameters were only
used when they are defined by crystal symmetry. An approximate (isotropic)
treatment of cell e.s.d.'s was used for estimating e.s.d.'s involving l.s.
planes.
;
loop_
    _geom_bond_atom_site_label_1
    _geom_bond_atom_site_label_2
    _geom_bond_site_symmetry_1
    _geom_bond_site_symmetry_2
    _geom_bond_distance
    _geom_bond_publ_flag
    Pd1 N1 . 2_557 2.023(2) ?
    Pd1 N1 . . 2.023(2) ?
    Pd1 Cl1 . 2_557 2.2977(7) ?
    Pd1 Cl1 . . 2.2977(7) ?
    N1 C2 . . 1.340(4) ?
    N1 C6 . . 1.348(3) ?
    C2 C3 . . 1.372(4) ?
    C2 H2 . . 0.9500 ?
    C3 C4 . . 1.401(4) ?
    C3 H3 . . 0.9500 ?
    C4 C5 . . 1.393(4) ?
    C4 B7 . . 1.594(4) ?
    C5 C6 . . 1.380(4) ?
    C5 H5 . . 0.9500 ?
    C6 H6 . . 0.9500 ?
    B7 O8 . . 1.338(4) ?
    B7 O9 . . 1.360(4) ?
    O8 H8 . . 0.8400 ?
    O9 H9 . . 0.8400 ?
    O10 S10 . . 1.5201(19) ?
    S10 C12 . . 1.778(3) ?
    S10 C11 . . 1.780(3) ?
    C11 H11a . . 0.9800 ?
    C11 H11b . . 0.9800 ?
    C11 H11c . . 0.9800 ?
    C12 H12a . . 0.9800 ?
    C12 H12b . . 0.9800 ?
    C12 H12c . . 0.9800 ?
loop_
    _geom_angle_atom_site_label_1
    _geom_angle_atom_site_label_2
    _geom_angle_atom_site_label_3
    _geom_angle_site_symmetry_1
    _geom_angle_site_symmetry_2
    _geom_angle_site_symmetry_3
    _geom_angle
    _geom_angle_publ_flag
    N1 Pd1 N1 2_557 . . 180.0 ?
    N1 Pd1 Cl1 2_557 . 2_557 90.64(7) ?
    N1 Pd1 Cl1 . . 2_557 89.36(7) ?
    N1 Pd1 Cl1 2_557 . . 89.36(7) ?
    N1 Pd1 Cl1 . . . 90.64(7) ?
    Cl1 Pd1 Cl1 2_557 . . 180.0 ?
    C2 N1 C6 . . . 119.3(2) ?
    C2 N1 Pd1 . . . 122.71(17) ?
    C6 N1 Pd1 . . . 117.96(19) ?
    N1 C2 C3 . . . 121.6(2) ?
    N1 C2 H2 . . . 119.2 ?
    C3 C2 H2 . . . 119.2 ?
    C2 C3 C4 . . . 120.8(3) ?
    C2 C3 H3 . . . 119.6 ?
    C4 C3 H3 . . . 119.6 ?
    C5 C4 C3 . . . 116.2(2) ?
    C5 C4 B7 . . . 121.4(2) ?
    C3 C4 B7 . . . 122.4(3) ?
    C6 C5 C4 . . . 120.8(2) ?
    C6 C5 H5 . . . 119.6 ?
    C4 C5 H5 . . . 119.6 ?
    N1 C6 C5 . . . 121.2(3) ?
    N1 C6 H6 . . . 119.4 ?
    C5 C6 H6 . . . 119.4 ?
    O8 B7 O9 . . . 121.3(3) ?
    O8 B7 C4 . . . 116.3(3) ?
    O9 B7 C4 . . . 122.4(3) ?
    B7 O8 H8 . . . 109.5 ?
    B7 O9 H9 . . . 109.5 ?
    O10 S10 C12 . . . 106.02(14) ?
    O10 S10 C11 . . . 105.38(15) ?
    C12 S10 C11 . . . 98.27(17) ?
    S10 C11 H11A . . . 109.5 ?
    S10 C11 H11B . . . 109.5 ?
    H11A C11 H11B . . . 109.5 ?
    S10 C11 H11C . . . 109.5 ?
    H11A C11 H11C . . . 109.5 ?
    H11B C11 H11C . . . 109.5 ?
    S10 C12 H12A . . . 109.5 ?
    S10 C12 H12B . . . 109.5 ?
    H12A C12 H12B . . . 109.5 ?
    S10 C12 H12C . . . 109.5 ?
    H12A C12 H12C . . . 109.5 ?
    H12B C12 H12C . . . 109.5 ?
loop_
    _geom_torsion_atom_site_label_1
    _geom_torsion_atom_site_label_2
    _geom_torsion_atom_site_label_3
    _geom_torsion_atom_site_label_4
    _geom_torsion_site_symmetry_1
    _geom_torsion_site_symmetry_2
    _geom_torsion_site_symmetry_3
    _geom_torsion_site_symmetry_4
    _geom_torsion
    _geom_torsion_publ_flag
    Cl1 Pd1 N1 C2 2_557 . . . 63.4(2) ?
    Cl1 Pd1 N1 C2 . . . . -116.6(2) ?
    Cl1 Pd1 N1 C6 2_557 . . . -114.6(2) ?
    Cl1 Pd1 N1 C6 . . . . 65.4(2) ?
    C6 N1 C2 C3 . . . . -1.3(5) ?
    Pd1 N1 C2 C3 . . . . -179.3(2) ?
    N1 C2 C3 C4 . . . . 3.7(5) ?
    C2 C3 C4 C5 . . . . -3.3(5) ?
    C2 C3 C4 B7 . . . . 177.3(3) ?
    C3 C4 C5 C6 . . . . 0.7(4) ?
    B7 C4 C5 C6 . . . . -179.8(3) ?
    C2 N1 C6 C5 . . . . -1.3(5) ?
    Pd1 N1 C6 C5 . . . . 176.8(2) ?
    C4 C5 C6 N1 . . . . 1.6(5) ?
    C5 C4 B7 O8 . . . . -156.2(3) ?
    C3 C4 B7 O8 . . . . 23.2(5) ?
    C5 C4 B7 O9 . . . . 24.3(5) ?
    C3 C4 B7 O9 . . . . -156.3(3) ?
loop_
    _geom_hbond_atom_site_label_D
    _geom_hbond_atom_site_label_H
    _geom_hbond_atom_site_label_A
    _geom_hbond_site_symmetry_A
    _geom_hbond_distance_DH
    _geom_hbond_distance_HA
    _geom_hbond_distance_DA
    _geom_hbond_angle_DHA
    O8 H8 O10 1_655 0.84 1.94 2.750(3) 163
    O9 H9 O10 . 0.84 1.94 2.745(3) 160
    C5 H5 O10 . 0.95 2.51 3.253(3) 135
    C12 H12A O8 2_666 0.98 2.54 3.506(4) 169
    C12 H12B O9 1_455 0.98 2.53 3.372(4) 144
data_global
_journal_date_recd_electronic     2011-03-18
_journal_date_accepted     2011-03-22
_journal_name_full     'Acta Crystallographica, Section E'
_journal_year     2011
_journal_volume     67
_journal_issue      5
_journal_page_first     m518
_journal_page_last     m518
_journal_paper_category     QM
_journal_coeditor_code     KP2316
_publ_contact_author_name     'Thierry Maris'
_publ_contact_author_address
;
  D\'epartement de Chimie
  Universit\'e de Montr\'eal
  2900 Boulevard Edouard-Montpetit
  Montr\'eal, Qu\'ebec
  Canada, H3C 3J7
;
_publ_contact_author_email     thierry.maris@umontreal.ca
_publ_contact_author_fax     '+1 514 343 7586'
_publ_contact_author_phone     '+1 514 343 6111 3937'
_publ_section_title
;
<i>trans</i>-Dichloridobis[(pyridin-4-yl)boronic acid-\k<i>N</i>]palladium(II)
dimethyl sulfoxide disolvate
;
loop_
    _publ_author_name
    _publ_author_address
    'Duong, Adam'
;
  D\'epartement de Chimie
  Universit\'e de Montr\'eal
  2900 Boulevard Edouard-Montpetit
  Montr\'eal, Qu\'ebec
  Canada H3C 3J7
;
    'Wuest, James D.'
;
  D\'epartement de Chimie
  Universit\'e de Montr\'eal
  2900 Boulevard Edouard-Montpetit
  Montr\'eal, Qu\'ebec
  Canada H3C 3J7
;
    'Maris, Thierry'
;
  D\'epartement de Chimie
  Universit\'e de Montr\'eal
  2900 Boulevard Edouard-Montpetit
  Montr\'eal, Qu\'ebec
  Canada H3C 3J7
;
_publ_section_synopsis     .
