# Supplementary material for: trans-Dichloridobis[(pyridin-4-yl)boronic acid-κN]palladium(II) dimethyl sulfoxide disolvate
Source: Acta Crystallogr Sect E Struct Rep Online. 2011 Apr 7;67(Pt 5):m518. doi: 10.1107/S1600536811010713 (PMC3089363; doi:10.1107/S1600536811010713)
Supplement: Supplementary file 2 [file e-67-0m518-Isup2.hkl]

# 
# h,k,l, Fc-squared, Fo-squared, sigma(Fo-squared) and status flag 
# 
data_I
_shelx_title ' jw1179 in P-1' 
_shelx_refln_list_code          4 
_shelx_F_calc_maximum      126.36 
_exptl_crystal_F_000       292.00 
_reflns_d_resolution_high  0.8097 
 
loop_ 
 _symmetry_equiv_pos_as_xyz 
 'x, y, z' 
 '-x, -y, -z' 
 
_cell_length_a     6.2629 
_cell_length_b     8.1515 
_cell_length_c    11.7761 
_cell_angle_alpha  80.687 
_cell_angle_beta   82.248 
_cell_angle_gamma  77.456 
 
_shelx_F_squared_multiplier     1.000 
 
loop_ 
 _refln_index_h 
 _refln_index_k 
 _refln_index_l 
 _refln_F_squared_calc 
 _refln_F_squared_meas 
 _refln_F_squared_sigma 
 _refln_observed_status 
   1   0   0     3574.55     3415.53     67.77 o 
   2   0   0     1003.60      887.74     23.08 o 
   3   0   0        5.59       11.34      3.84 o 
   4   0   0      165.04      152.98     19.77 o 
   6   0   0      521.11      545.57     23.24 o 
   7   0   0      139.74      149.43      9.47 o 
  -7   1   0      125.13      114.27      7.31 o 
  -6   1   0      782.98      766.02     23.96 o 
  -5   1   0      469.51      464.52     17.39 o 
  -4   1   0      694.75      669.47     37.43 o 
  -3   1   0       37.09       26.88      2.57 o 
  -2   1   0      467.40      473.68     12.51 o 
  -1   1   0      510.17      469.65     11.64 o 
   0   1   0     3742.32     3762.37     82.25 o 
   1   1   0       49.53       49.21      2.24 o 
   2   1   0      617.92      573.97     12.98 o 
   3   1   0     2604.31     2407.23     62.19 o 
   4   1   0     2047.82     1926.90     61.84 o 
   5   1   0     1007.21      921.26     28.93 o 
   6   1   0      133.34      145.85     18.61 o 
   7   1   0       41.75       51.16      6.31 o 
  -6   2   0      297.08      315.07     12.02 o 
  -5   2   0     1078.36     1090.59     31.77 o 
  -4   2   0     3004.93     2964.37    121.52 o 
  -3   2   0     2531.20     2571.20     71.22 o 
  -2   2   0      673.02      681.29     20.68 o 
  -1   2   0     1568.08     1664.20     45.10 o 
   0   2   0     1490.36     1564.93     35.97 o 
   1   2   0      445.72      411.39     16.45 o 
   2   2   0      855.40      786.57     17.24 o 
   3   2   0     4400.33     4103.34     83.32 o 
   4   2   0     3872.78     3960.26    144.98 o 
   5   2   0     1139.01     1058.26     44.35 o 
   6   2   0       25.25       36.80      6.10 o 
   7   2   0       53.75       57.31      6.54 o 
  -6   3   0      210.36      257.40     31.31 o 
  -5   3   0      160.97      166.21     12.25 o 
  -4   3   0      113.66      105.75     23.20 o 
  -3   3   0      617.66      584.00     20.69 o 
  -2   3   0       16.02       29.33      3.41 o 
  -1   3   0     7640.99     8020.12    176.74 o 
   0   3   0     2126.15     2079.96     47.10 o 
   1   3   0      975.29      934.77     21.82 o 
   2   3   0      839.80      804.65     19.62 o 
   3   3   0       28.88       31.69      2.79 o 
   4   3   0        8.02        9.97      3.96 o 
   5   3   0      675.94      516.70     25.45 o 
   6   3   0      219.65      209.37     12.38 o 
   7   3   0      587.45      586.28     24.96 o 
  -6   4   0      111.59      116.86      9.03 o 
  -5   4   0       69.56       77.06      8.17 o 
  -4   4   0        4.64        6.96      7.54 o 
  -3   4   0        3.85        4.18      2.81 o 
  -2   4   0      574.45      557.69     19.45 o 
  -1   4   0     6344.72     6648.34    174.32 o 
   0   4   0     5423.63     5527.26    135.71 o 
   1   4   0     1725.73     1852.87     48.05 o 
   2   4   0      459.27      449.50     17.03 o 
   3   4   0       72.74       78.72      8.38 o 
   4   4   0       59.48       57.61      7.44 o 
   5   4   0      259.55      223.87     14.50 o 
   6   4   0      255.18      224.08     13.27 o 
  -5   5   0      524.90      560.09     23.54 o 
  -4   5   0      536.11      588.49     79.97 o 
  -3   5   0      172.00      182.94     16.69 o 
  -2   5   0     1017.70     1000.87     32.21 o 
  -1   5   0        9.76       12.61      4.42 o 
   0   5   0        6.61        7.28      2.28 o 
   1   5   0       21.65       23.70      3.11 o 
   2   5   0      428.34      466.36     17.98 o 
   3   5   0     2764.51     2743.67    111.82 o 
   4   5   0     2880.16     2817.67     65.87 o 
   5   5   0      315.25      306.68     16.07 o 
   6   5   0      304.79      291.10     15.80 o 
  -4   6   0      507.94      530.89     23.77 o 
  -3   6   0      265.64      280.43     14.89 o 
  -2   6   0     1060.02     1051.23     63.59 o 
  -1   6   0      154.62      149.93     11.93 o 
   0   6   0       55.41       49.89      7.34 o 
   1   6   0      144.02      138.44      9.34 o 
   2   6   0      893.19      872.61     23.09 o 
   3   6   0      662.54      687.71     26.43 o 
   4   6   0      815.10      836.26     39.69 o 
   5   6   0       68.08       75.45     13.11 o 
   6   6   0       63.17       64.02      6.27 o 
  -4   7   0        2.48        2.02      5.16 o 
  -3   7   0        3.01       -0.32      6.11 o 
  -2   7   0      509.58      487.56     36.32 o 
  -1   7   0      944.19      931.44     37.17 o 
   0   7   0     1100.12     1111.62     40.77 o 
   1   7   0      782.20      755.88     24.01 o 
   2   7   0      487.46      487.65     17.24 o 
   3   7   0        2.41        3.50      2.60 o 
   4   7   0        1.65        3.24      2.76 o 
   5   7   0      128.28      147.12      9.03 o 
   6   7   0       92.38       86.37      6.39 o 
  -3   8   0      181.67      171.81     16.92 o 
  -2   8   0      246.84      267.32     21.64 o 
  -1   8   0      252.88      260.77     15.52 o 
   0   8   0      192.66      185.96     15.35 o 
   1   8   0      170.24      162.15     11.97 o 
   2   8   0      161.83      168.12      9.05 o 
   3   8   0      475.18      489.74     16.76 o 
   4   8   0      135.70      132.59     17.94 o 
   5   8   0      322.14      313.00     12.81 o 
  -1   9   0        8.40        4.93      5.91 o 
   0   9   0       33.43       25.84      6.54 o 
   1   9   0       23.51       17.01      6.29 o 
   2   9   0      177.04      180.44      7.37 o 
   3   9   0      775.95      744.86     30.41 o 
   4   9   0      494.78      541.12     21.00 o 
  -4  -9   1      398.34      375.09     14.99 o 
  -3  -9   1       84.91       75.15      4.90 o 
  -2  -9   1      160.41      138.60      6.97 o 
  -1  -9   1        1.69       -3.48      4.73 o 
   0  -9   1       25.19       26.91      6.62 o 
   1  -9   1       57.06       51.64     15.97 o 
  -5  -8   1        4.10        6.10      1.53 o 
  -4  -8   1       21.70       21.30      3.90 o 
  -3  -8   1      216.76      207.20      9.50 o 
  -2  -8   1      791.96      800.32     24.89 o 
  -1  -8   1     1036.18      995.71     33.95 o 
   0  -8   1      289.64      272.86     18.13 o 
   1  -8   1       98.44      113.70     10.07 o 
   2  -8   1        1.93        3.89      6.27 o 
  -6  -7   1       45.88       36.94      4.00 o 
  -5  -7   1        5.06        4.09      2.42 o 
  -4  -7   1        5.11        1.18      2.57 o 
  -3  -7   1      859.40      932.21     33.24 o 
  -2  -7   1      697.93      732.59     23.22 o 
  -1  -7   1     1109.22     1119.71     32.47 o 
   0  -7   1      494.24      468.62     25.20 o 
   1  -7   1      403.95      351.79     25.02 o 
   2  -7   1       92.79       96.66     15.08 o 
   3  -7   1      308.75      277.69     24.49 o 
   4  -7   1        3.31        6.37      5.80 o 
  -6  -6   1      511.32      514.25     40.34 o 
  -5  -6   1     1237.16     1242.10     47.24 o 
  -4  -6   1      317.12      342.15     12.66 o 
  -3  -6   1      960.62     1001.16     26.03 o 
  -2  -6   1       28.01       24.64      3.31 o 
  -1  -6   1      130.57      109.22      6.65 o 
   0  -6   1       45.35       44.54      6.28 o 
   1  -6   1      246.25      237.51     14.63 o 
   2  -6   1     1719.46     1692.31     91.51 o 
   3  -6   1     1483.02     1585.65     85.56 o 
   4  -6   1      312.93      349.92     35.77 o 
  -6  -5   1      297.40      283.81     15.11 o 
  -5  -5   1      563.34      550.89     25.11 o 
  -4  -5   1      833.35      867.61     25.33 o 
  -3  -5   1      558.28      583.31     33.48 o 
  -2  -5   1      931.24      964.72     31.90 o 
  -1  -5   1      380.00      395.90     15.70 o 
   0  -5   1      464.05      435.14     14.79 o 
   1  -5   1      142.81      146.23     10.26 o 
   2  -5   1     1299.03     1201.94     37.59 o 
   3  -5   1      152.11      133.21     10.25 o 
   4  -5   1      226.80      234.90     34.67 o 
   5  -5   1      121.77      125.44      9.29 o 
  -6  -4   1       17.41       15.16     10.18 o 
  -5  -4   1      459.43      442.99     21.71 o 
  -4  -4   1      310.34      310.16     12.89 o 
  -3  -4   1      608.13      603.15     17.98 o 
  -2  -4   1     4733.26     4937.18    116.15 o 
  -1  -4   1     3920.27     3701.70     98.11 o 
   0  -4   1     1013.93     1009.08     27.93 o 
   1  -4   1      251.47      241.26     12.36 o 
   2  -4   1      484.56      492.12     17.52 o 
   3  -4   1       28.70       30.56      4.58 o 
   4  -4   1       93.10      101.18      9.42 o 
   5  -4   1      161.13      189.83     15.09 o 
   6  -4   1      619.45      607.31     25.58 o 
  -7  -3   1      104.92      100.49      7.34 o 
  -6  -3   1      400.76      400.51     21.60 o 
  -5  -3   1        9.61        9.74      3.44 o 
  -4  -3   1     1813.18     1732.33     69.71 o 
  -3  -3   1     2270.43     2326.40     57.02 o 
  -2  -3   1      405.37      388.46     12.08 o 
  -1  -3   1      944.86      895.40     21.06 o 
   0  -3   1      277.58      286.26      8.15 o 
   1  -3   1     1591.98     1534.76     35.94 o 
   2  -3   1     3500.85     3609.44     97.69 o 
   3  -3   1      559.18      558.28     24.69 o 
   4  -3   1      171.77      165.28     30.29 o 
   5  -3   1      227.65      234.85     26.75 o 
   6  -3   1       85.27       98.52     30.08 o 
  -7  -2   1      262.09      259.33     13.91 o 
  -6  -2   1      553.06      550.77     28.65 o 
  -5  -2   1     2015.79     2032.14     82.08 o 
  -4  -2   1     1909.93     1816.28    112.59 o 
  -3  -2   1      454.26      406.87     15.29 o 
  -2  -2   1      401.30      437.99     17.40 o 
  -1  -2   1      472.77      511.53     12.51 o 
   0  -2   1       17.15       26.83      2.21 o 
   1  -2   1     9357.11     9128.54    193.38 o 
   2  -2   1     4198.73     4181.00    123.67 o 
   3  -2   1     2111.26     2196.11     75.58 o 
   4  -2   1      619.29      529.14     27.42 o 
   5  -2   1      565.88      566.52     19.10 o 
   6  -2   1       58.14       67.67      7.60 o 
  -7  -1   1      381.45      410.89     32.28 o 
  -6  -1   1        5.02        4.90      9.21 o 
  -5  -1   1     1104.07     1185.02    107.05 o 
  -4  -1   1      258.11      260.45     25.04 o 
  -3  -1   1      821.98      829.94     31.01 o 
  -2  -1   1     5593.65     5524.14    131.97 o 
  -1  -1   1     2589.48     2555.42     59.35 o 
   0  -1   1     2756.04     2713.46     54.43 o 
   1  -1   1     9197.25     8433.90    165.16 o 
   2  -1   1      595.57      703.72     17.58 o 
   3  -1   1      152.24      137.21      6.17 o 
   4  -1   1       67.58       54.96     22.56 o 
   5  -1   1      402.38      424.53     16.06 o 
   6  -1   1      598.00      658.61     22.76 o 
   7  -1   1      297.99      315.52     14.68 o 
  -7   0   1      228.67      237.68     12.70 o 
  -6   0   1       53.39       49.88      6.48 o 
  -5   0   1       16.04       20.30      5.88 o 
  -4   0   1      328.57      329.76     67.03 o 
  -3   0   1     1583.94     1527.94     39.64 o 
  -2   0   1     2899.30     2823.38     70.10 o 
  -1   0   1     4048.54     3974.91     84.35 o 
   0   0   1     1063.26     1067.81     34.90 o 
   1   0   1     2596.57     2518.17     56.46 o 
   2   0   1      821.06      777.62     19.34 o 
   3   0   1      225.59      217.26      9.68 o 
   4   0   1      999.57     1020.25     35.86 o 
   5   0   1      730.02      737.31     32.47 o 
   6   0   1      678.62      728.51     32.63 o 
   7   0   1      200.57      241.05     12.85 o 
  -7   1   1       73.20       68.48      5.49 o 
  -6   1   1      385.91      371.78     13.41 o 
  -5   1   1     1330.98     1330.87     39.15 o 
  -3   1   1     1657.67     1761.53     45.44 o 
  -2   1   1       77.85       76.85      3.42 o 
  -1   1   1      536.95      606.81     12.94 o 
   0   1   1     1456.84     1525.24     34.21 o 
   1   1   1     2039.78     2109.53     51.50 o 
   2   1   1     6880.41     6950.30    166.45 o 
   3   1   1      823.89      718.04     24.93 o 
   4   1   1     1714.31     1615.87     49.96 o 
   5   1   1      345.22      340.51     17.01 o 
   6   1   1      102.14      112.05      9.11 o 
   7   1   1       29.25       42.19      5.67 o 
  -6   2   1      600.39      641.20     20.38 o 
  -5   2   1      840.21      855.34     27.63 o 
  -3   2   1      346.29      361.80     13.76 o 
  -2   2   1       44.98       37.88      3.67 o 
  -1   2   1      351.59      380.15      9.92 o 
   0   2   1    15967.00    16233.38    614.43 o 
   1   2   1     2109.47     1928.46     44.00 o 
   2   2   1     1650.02     1430.35     29.96 o 
   3   2   1      611.16      540.53     14.94 o 
   4   2   1      351.82      362.03     34.86 o 
   5   2   1      685.33      656.71     21.82 o 
   6   2   1      524.62      588.59     26.88 o 
   7   2   1      237.76      243.22     13.17 o 
  -6   3   1      178.73      182.45     19.14 o 
  -5   3   1       21.82       20.69      5.90 o 
  -4   3   1      139.59      136.31     15.83 o 
  -3   3   1      373.71      368.91     14.80 o 
  -2   3   1     2346.23     2571.29     71.04 o 
  -1   3   1     5328.26     5347.15    119.40 o 
   0   3   1     6453.98     6762.45    148.34 o 
   1   3   1     1218.33     1221.24     32.71 o 
   2   3   1      355.85      389.53     12.56 o 
   3   3   1        4.87        4.36      4.17 o 
   4   3   1      193.57      201.80     13.82 o 
   5   3   1      514.11      420.37     21.43 o 
   6   3   1      548.43      561.01     25.56 o 
   7   3   1      464.99      494.53     21.66 o 
  -6   4   1      103.64      113.35      8.96 o 
  -4   4   1      434.75      467.45     43.03 o 
  -3   4   1      315.30      307.74     10.87 o 
  -2   4   1      156.72      158.36      8.33 o 
  -1   4   1     1161.19     1202.37     35.61 o 
   0   4   1       10.48       11.10      2.15 o 
   1   4   1     2263.90     2391.04     54.37 o 
   2   4   1      751.42      725.96     18.44 o 
   3   4   1     2229.04     2243.95     64.17 o 
   4   4   1     2203.25     2262.49     87.97 o 
   5   4   1      364.76      339.90     18.80 o 
   6   4   1       79.97       81.96      7.89 o 
  -5   5   1      920.89      986.36     47.16 o 
  -4   5   1      734.77      767.67     33.94 o 
  -3   5   1      608.58      689.24     28.96 o 
  -2   5   1       80.22       74.92      7.53 o 
  -1   5   1      133.01      149.19     10.81 o 
   0   5   1       70.31       60.37      5.00 o 
   1   5   1      490.66      486.50     18.55 o 
   2   5   1     1382.87     1341.81     37.71 o 
   3   5   1     1673.70     1708.64     64.08 o 
   4   5   1      664.86      630.49     22.27 o 
   5   5   1      369.53      352.60     19.56 o 
   6   5   1       95.58       98.84      8.43 o 
   7   5   1       30.18       27.40      4.09 o 
  -4   6   1       54.14      316.41     96.52 o 
  -3   6   1      144.79      147.63     11.88 o 
  -2   6   1      448.42      432.90     23.14 o 
  -1   6   1     1616.50     1543.54     39.35 o 
   0   6   1     2315.90     2238.18    137.64 o 
   1   6   1      224.46      201.01     10.40 o 
   2   6   1       65.68       69.46      6.48 o 
   3   6   1       34.84       36.70      3.64 o 
   4   6   1       21.51       23.36      3.90 o 
   5   6   1      476.36      523.02     25.86 o 
   6   6   1      667.75      671.34     30.56 o 
  -4   7   1       30.96      160.35     44.96 o 
  -3   7   1       43.32       60.95     22.54 o 
  -2   7   1      963.20      940.47     72.68 o 
  -1   7   1      748.12      825.84     34.31 o 
   0   7   1     1019.22     1033.73     40.11 o 
   1   7   1      128.77      131.39     11.39 o 
   2   7   1       13.38       14.30      4.16 o 
   3   7   1      128.01      122.56     12.70 o 
   4   7   1      164.62      171.54      8.39 o 
   5   7   1      130.44      140.07     13.97 o 
   6   7   1      312.97      337.62     16.59 o 
  -3   8   1       30.06       93.34     48.79 o 
  -2   8   1       39.33       30.66      8.93 o 
  -1   8   1        1.34        6.97      5.68 o 
   0   8   1       30.45       37.47      7.34 o 
   1   8   1      217.79      210.48     10.19 o 
   2   8   1     1151.52     1229.19     35.39 o 
   3   8   1     1101.45     1160.35     32.88 o 
   4   8   1      673.81      668.65     23.28 o 
   5   8   1      127.60      139.35     16.39 o 
  -1   9   1      119.11      103.23      8.43 o 
   0   9   1       20.64       31.38      7.36 o 
   1   9   1       71.74       84.46     16.72 o 
   2   9   1      332.69      327.99     11.22 o 
   3   9   1       96.81       94.77     16.55 o 
   4   9   1      129.63      140.16      7.23 o 
  -3  -9   2       32.09       28.77      4.66 o 
  -2  -9   2      188.23      177.36      7.73 o 
  -1  -9   2      209.65      218.36     20.77 o 
   0  -9   2      144.63      132.26     10.75 o 
   1  -9   2       58.61       64.13     16.25 o 
  -5  -8   2       70.69       71.09      4.86 o 
  -4  -8   2      303.96      271.44      9.73 o 
  -3  -8   2      274.30      276.18     11.21 o 
  -2  -8   2     1524.00     1579.02     43.31 o 
  -1  -8   2      593.77      557.89     39.87 o 
   0  -8   2      211.85      217.48     15.48 o 
   1  -8   2        6.16        1.93      6.10 o 
   2  -8   2        6.38        0.83      6.03 o 
  -5  -7   2      469.90      456.44     32.78 o 
  -4  -7   2      132.33      140.45     11.09 o 
  -3  -7   2        8.01       11.25      2.77 o 
  -2  -7   2      354.27      383.51     14.56 o 
  -1  -7   2      113.90      105.34     11.02 o 
   0  -7   2      420.69      378.45     21.90 o 
   1  -7   2      493.85      404.48     43.08 o 
   2  -7   2      303.03      314.21     28.22 o 
   3  -7   2      718.30      729.85     44.53 o 
   4  -7   2      174.75      165.83     18.96 o 
  -6  -6   2      775.32      780.18     32.30 o 
  -5  -6   2      603.22      610.31     26.43 o 
  -4  -6   2       73.40       72.92      5.66 o 
  -3  -6   2       63.66       74.60      4.92 o 
  -2  -6   2       97.09       99.07      5.46 o 
  -1  -6   2      395.53      371.80     10.61 o 
   0  -6   2      199.68      174.53     12.40 o 
   1  -6   2      569.61      497.65     22.63 o 
   2  -6   2      393.98      361.59     29.65 o 
   3  -6   2     1082.69     1056.89     61.75 o 
   4  -6   2      103.09       96.44      9.70 o 
  -6  -5   2       57.96       58.43      6.07 o 
  -5  -5   2       35.37       32.45      6.09 o 
  -4  -5   2        9.66        8.15      2.96 o 
  -3  -5   2     2264.33     2353.60     42.40 o 
  -2  -5   2     1973.60     2003.15     60.48 o 
  -1  -5   2     2360.74     2308.17     67.56 o 
   0  -5   2      278.43      251.42     11.57 o 
   1  -5   2       74.46       67.77      7.54 o 
   2  -5   2       15.24       20.90      6.41 o 
   3  -5   2      271.96      263.16     14.44 o 
   4  -5   2      251.00      265.30     15.15 o 
   5  -5   2      212.64      229.98     14.89 o 
  -6  -4   2      179.79      148.23     13.05 o 
  -5  -4   2      379.51      362.24     19.26 o 
  -4  -4   2       88.95       98.05      6.95 o 
  -3  -4   2     2912.74     2912.79     71.89 o 
  -2  -4   2     1230.54     1232.83     32.73 o 
  -1  -4   2      509.35      484.91     14.61 o 
   0  -4   2     1172.33     1098.12     30.19 o 
   1  -4   2       47.59       43.84      6.08 o 
   2  -4   2      688.49      602.96     20.78 o 
   3  -4   2      334.96      333.86     16.94 o 
   4  -4   2      187.83      206.48     18.38 o 
   5  -4   2      132.48      153.63     11.47 o 
   6  -4   2      222.26      222.93     14.83 o 
  -7  -3   2      448.66      432.30     17.03 o 
  -6  -3   2     1105.28     1154.84     42.35 o 
  -5  -3   2      710.45      718.60     22.57 o 
  -4  -3   2      686.48      621.67     23.86 o 
  -3  -3   2       10.45       12.53      2.57 o 
  -2  -3   2       45.29       52.55      3.96 o 
  -1  -3   2        6.23        9.17      2.03 o 
   0  -3   2     1673.44     1592.24     34.03 o 
   1  -3   2     1875.96     1808.03     41.94 o 
   2  -3   2     6072.99     6052.78    161.17 o 
   3  -3   2     1954.10     1889.76     67.33 o 
   4  -3   2      639.72      603.91     27.63 o 
   5  -3   2       27.90       26.81      4.20 o 
   6  -3   2        1.53       34.10     29.67 o 
  -7  -2   2      551.54      562.37     22.62 o 
  -6  -2   2      679.76      674.10     28.00 o 
  -5  -2   2       13.36       16.73      9.90 o 
  -4  -2   2     1458.90     1273.93     41.80 o 
  -3  -2   2      371.46      346.44     11.25 o 
  -2  -2   2     4073.09     4367.88    111.46 o 
  -1  -2   2     1530.56     1376.48     30.33 o 
   0  -2   2       52.85       46.55      2.06 o 
   1  -2   2      136.80      104.57      3.24 o 
   2  -2   2      420.54      409.20     12.43 o 
   3  -2   2      629.07      562.22     23.30 o 
   4  -2   2      680.09      617.24     35.76 o 
   5  -2   2      204.30      224.99     10.18 o 
   6  -2   2      540.24      616.07     41.76 o 
  -7  -1   2       25.31       29.36     11.82 o 
  -6  -1   2        6.30        1.74     12.23 o 
  -5  -1   2      359.41      329.04     18.72 o 
  -4  -1   2      880.81      748.74     23.16 o 
  -3  -1   2     6279.52     6186.49    194.97 o 
  -2  -1   2     6192.25     6608.81    152.70 o 
  -1  -1   2     7636.29     7548.46    159.55 o 
   0  -1   2     1144.87     1071.64     21.75 o 
   1  -1   2      223.87      230.82      6.55 o 
   2  -1   2      335.60      356.97     11.38 o 
   3  -1   2      241.34      250.09      9.39 o 
   4  -1   2       83.45       77.34      6.00 o 
   5  -1   2      856.61      877.78     26.70 o 
   6  -1   2     1084.58     1161.10     47.01 o 
   7  -1   2      491.33      457.19     19.97 o 
  -7   0   2      417.46      433.12     19.69 o 
  -6   0   2      222.79      181.31     23.59 o 
  -5   0   2      825.31      930.07     36.81 o 
  -4   0   2      659.58      601.88     20.49 o 
  -3   0   2     1059.36      999.59     30.34 o 
  -2   0   2      147.30      191.01     11.70 o 
  -1   0   2       90.35       82.89      3.07 o 
   0   0   2      625.84      670.31     15.14 o 
   1   0   2     7442.16     7318.63    241.53 o 
   2   0   2     5565.18     5367.45    118.74 o 
   3   0   2     1580.15     1574.16     50.41 o 
   4   0   2       15.72       78.64     97.74 o 
   5   0   2      268.62      254.31     11.11 o 
   6   0   2       33.68       45.80      6.99 o 
   7   0   2      135.78      151.89      9.35 o 
  -7   1   2      667.44      631.27     25.77 o 
  -6   1   2      236.09      204.64     37.12 o 
  -5   1   2     2214.95     2153.54     59.76 o 
  -4   1   2      359.39      338.35     25.34 o 
  -3   1   2       33.43       38.10      4.71 o 
  -2   1   2       47.83       38.57      2.69 o 
  -1   1   2      150.93      153.32      4.55 o 
   0   1   2     2207.16     2064.71     55.78 o 
   1   1   2    12542.57    11955.61    464.14 o 
   2   1   2     4272.51     4216.51    101.57 o 
   3   1   2     3760.71     3880.63    118.80 o 
   4   1   2      602.92      528.52     27.03 o 
   5   1   2      252.95      251.12     10.76 o 
   6   1   2       22.92       33.43      6.28 o 
   7   1   2        5.17        6.88      3.66 o 
  -6   2   2        3.73        4.98      2.74 o 
  -5   2   2       84.75       78.55     14.51 o 
  -4   2   2      965.33      899.84     46.06 o 
  -3   2   2     2461.46     2444.76     68.85 o 
  -2   2   2     3805.86     4002.05    107.00 o 
  -1   2   2     2581.25     2604.57     58.57 o 
   0   2   2       11.35       10.43      1.69 o 
   1   2   2      551.83      573.76     17.67 o 
   2   2   2       12.26       16.67      1.80 o 
   3   2   2       18.69       10.69      9.22 o 
   4   2   2     1403.55     1392.04     88.65 o 
   5   2   2     1720.80     1622.01     45.89 o 
   6   2   2     1088.01     1081.20     45.48 o 
   7   2   2      436.95      531.37     23.55 o 
  -6   3   2        2.32        4.08      3.72 o 
  -5   3   2        4.82      361.51    103.60 o 
  -4   3   2     1047.79     1015.45     49.60 o 
  -3   3   2     1776.40     1772.79     52.07 o 
  -2   3   2     2369.89     2375.94     66.32 o 
  -1   3   2     3063.25     3336.98     75.28 o 
   0   3   2     1552.43     1703.24     39.62 o 
   1   3   2      550.56      595.52     17.24 o 
   2   3   2     1907.55     2005.74     57.57 o 
   3   3   2       79.18      116.27      6.13 o 
   4   3   2      618.93      575.67     27.57 o 
   5   3   2      639.45      528.71     25.13 o 
   6   3   2      346.13      349.34     29.90 o 
   7   3   2      509.05      548.22     23.47 o 
  -6   4   2      614.36      627.00     25.65 o 
  -5   4   2      636.79      682.25     35.47 o 
  -4   4   2      269.69      269.08     55.30 o 
  -3   4   2        2.68        3.64      2.82 o 
  -2   4   2      141.86      136.58      8.19 o 
  -1   4   2      125.01      140.15      7.36 o 
   0   4   2     2909.18     3200.15     80.42 o 
   1   4   2     5015.02     5222.60    127.57 o 
   2   4   2     3963.55     3814.37    101.12 o 
   3   4   2     1204.18     1061.33     30.00 o 
   4   4   2      220.91      204.52     34.37 o 
   5   4   2       15.86       13.35      4.05 o 
   6   4   2        5.92        9.18      4.02 o 
  -5   5   2      391.35      407.80     22.35 o 
  -4   5   2      313.51      334.53     90.97 o 
  -3   5   2      132.40      122.19     10.67 o 
  -2   5   2      212.78      212.35     12.32 o 
  -1   5   2      351.68      337.32     16.88 o 
   0   5   2      874.98      837.68     24.84 o 
   1   5   2     1675.39     1758.59     47.13 o 
   2   5   2      190.09      176.74      8.42 o 
   3   5   2      848.76      863.53     34.99 o 
   4   5   2      691.02      618.77     16.61 o 
   5   5   2      242.91      241.41     14.58 o 
   6   5   2      211.08      218.15     13.55 o 
   7   5   2      102.13      108.57      7.58 o 
  -4   6   2      318.34      325.79     16.57 o 
  -3   6   2      764.93      865.32     34.35 o 
  -2   6   2     1542.37     1530.97     81.91 o 
  -1   6   2     1267.10     1272.60     42.42 o 
   0   6   2        6.68       10.20      6.84 o 
   1   6   2       35.89       42.31      5.41 o 
   2   6   2      186.32      189.91      9.47 o 
   3   6   2       96.22      113.81      7.36 o 
   4   6   2     1164.15     1194.21     35.62 o 
   5   6   2      666.31      697.99     32.17 o 
   6   6   2      809.25      880.65     38.97 o 
  -4   7   2       86.43       89.64     29.11 o 
  -3   7   2      215.08      269.75     73.39 o 
  -2   7   2      134.30      145.96     14.08 o 
  -1   7   2      300.81      313.63     19.11 o 
   0   7   2      607.91      577.38     26.91 o 
   1   7   2      636.89      636.72     22.65 o 
   2   7   2      567.79      562.65     20.55 o 
   3   7   2      470.58      495.63     24.78 o 
   4   7   2      111.31      110.75      6.45 o 
   5   7   2       40.37       43.89      3.59 o 
   6   7   2       79.60       90.61      6.84 o 
  -3   8   2        1.86        2.82      5.65 o 
  -2   8   2       35.20       26.29     11.32 o 
  -1   8   2        4.43        5.13      5.75 o 
   0   8   2      708.94      791.87     32.42 o 
   1   8   2      549.91      537.94     16.74 o 
   2   8   2      912.73      848.09     25.92 o 
   3   8   2      670.70      620.56     38.82 o 
   4   8   2       21.73       19.99      2.68 o 
   5   8   2       51.48       60.15      3.63 o 
  -1   9   2      188.31      178.80      8.98 o 
   0   9   2      208.24      198.18     12.47 o 
   1   9   2        4.99        8.50      6.33 o 
   2   9   2        2.26        3.15      2.89 o 
   3   9   2      117.63      123.02      6.12 o 
   4   9   2      133.75      141.03      7.52 o 
   1  10   2        7.21        5.98      5.79 o 
  -3  -9   3      497.99      420.46     12.66 o 
  -2  -9   3       93.91       84.26      4.98 o 
  -1  -9   3      256.86      230.65     13.47 o 
   0  -9   3       11.39       12.52      5.40 o 
  -4  -8   3      403.94      369.58     12.97 o 
  -3  -8   3      186.56      195.02      8.64 o 
  -2  -8   3      336.15      372.39     13.50 o 
  -1  -8   3      460.43      442.70     15.38 o 
   0  -8   3      310.16      296.47     17.75 o 
   1  -8   3       91.80       90.25     24.54 o 
   2  -8   3       32.55       22.53     14.41 o 
  -5  -7   3      104.40      107.90      6.96 o 
  -4  -7   3       47.17       48.57      3.82 o 
  -3  -7   3      138.12      149.90      8.73 o 
  -2  -7   3       25.75       33.35      4.68 o 
  -1  -7   3      383.70      365.77     14.13 o 
   0  -7   3     1172.29     1059.82     45.58 o 
   1  -7   3      891.90      801.02     36.27 o 
   2  -7   3      610.30      584.44     37.65 o 
   3  -7   3      103.36       99.45     22.46 o 
  -6  -6   3      231.30      211.22      9.94 o 
  -5  -6   3      426.34      471.06     21.49 o 
  -4  -6   3      568.68      588.87     16.05 o 
  -3  -6   3      108.98      115.76      6.60 o 
  -2  -6   3      601.14      629.41     16.88 o 
  -1  -6   3      332.18      309.50     12.30 o 
   0  -6   3      359.87      342.54     19.92 o 
   1  -6   3      262.49      190.77     15.70 o 
   2  -6   3      341.70      328.11     27.13 o 
   3  -6   3      167.78      143.00     18.00 o 
   4  -6   3      345.95      383.46     34.33 o 
  -6  -5   3        7.88       12.67      7.71 o 
  -5  -5   3     1015.49     1063.85     41.91 o 
  -4  -5   3     1016.05     1086.22     30.80 o 
  -3  -5   3     1226.14     1302.24     29.03 o 
  -2  -5   3     1998.11     1977.23     60.46 o 
  -1  -5   3      427.82      393.44     16.70 o 
   0  -5   3       22.17       19.92      4.21 o 
   1  -5   3       46.83       32.58      8.83 o 
   2  -5   3       27.52       24.11      9.16 o 
   3  -5   3      519.12      501.09     22.20 o 
   4  -5   3      718.50      786.41     33.37 o 
   5  -5   3     1009.52     1069.13     41.44 o 
  -6  -4   3      366.80      344.36     17.48 o 
  -5  -4   3      379.30      356.12     18.86 o 
  -4  -4   3       10.12       12.39      4.37 o 
  -3  -4   3      161.65      158.32      8.17 o 
  -2  -4   3      683.11      735.63     21.59 o 
  -1  -4   3     3764.58     3749.23     89.16 o 
   0  -4   3     1754.79     1727.62     50.71 o 
   1  -4   3     1277.44     1178.23     41.34 o 
   2  -4   3      380.20      369.21     24.65 o 
   3  -4   3      488.28      454.32     21.48 o 
   4  -4   3       54.89       48.58      7.14 o 
   5  -4   3       42.70       48.26      6.94 o 
   6  -4   3        5.89        4.91      6.51 o 
  -7  -3   3      875.51      817.78     61.03 o 
  -6  -3   3      950.94      951.07     35.94 o 
  -5  -3   3      180.41      158.74     10.17 o 
  -4  -3   3      139.74      135.23      8.29 o 
  -3  -3   3       13.93       17.13      3.24 o 
  -2  -3   3       76.14       82.28      5.11 o 
  -1  -3   3     2849.92     2641.34     62.85 o 
   0  -3   3     1162.72      975.38     21.57 o 
   1  -3   3     3022.84     2667.76     65.50 o 
   2  -3   3     2245.58     2047.10    143.43 o 
   3  -3   3      486.12      485.30     22.85 o 
   4  -3   3      306.41      299.11     21.68 o 
   5  -3   3       12.70       18.42      3.92 o 
   6  -3   3       44.49       52.38     27.78 o 
  -7  -2   3        3.40        2.05     11.22 o 
  -6  -2   3      291.41      292.10     25.23 o 
  -5  -2   3      955.92      998.65     39.08 o 
  -4  -2   3     1014.89     1037.20     35.53 o 
  -3  -2   3     4235.00     4184.35     99.88 o 
  -2  -2   3     3234.75     3350.84     92.90 o 
  -1  -2   3       31.64       21.16      2.21 o 
   0  -2   3      198.46      175.38      4.86 o 
   1  -2   3        3.33        6.90      1.06 o 
   2  -2   3      754.08      712.59     21.27 o 
   3  -2   3      926.84      879.14     33.80 o 
   4  -2   3     1506.57     1503.83     49.41 o 
   5  -2   3      566.45      591.45     19.78 o 
   6  -2   3      415.27      434.48     15.24 o 
  -7  -1   3       15.51       21.15      7.53 o 
  -6  -1   3      217.47      216.86     13.40 o 
  -5  -1   3      406.32      354.57     24.89 o 
  -4  -1   3     1498.80     1334.87     43.67 o 
  -3  -1   3     1286.28     1257.07     34.69 o 
  -2  -1   3     3632.55     3739.22     80.67 o 
  -1  -1   3      197.57      182.08      5.77 o 
   0  -1   3      402.12      381.80     10.19 o 
   1  -1   3       23.28       17.08      1.65 o 
   2  -1   3      436.84      439.20     13.69 o 
   3  -1   3     1234.87     1272.96     38.06 o 
   4  -1   3     1327.86     1243.75     43.25 o 
   5  -1   3      907.78      856.31     26.60 o 
   6  -1   3      421.21      439.44     35.54 o 
   7  -1   3       74.06       71.21      5.76 o 
  -7   0   3      820.60      828.28     29.65 o 
  -6   0   3      725.19      693.98     28.66 o 
  -5   0   3       17.62       13.33     22.37 o 
  -4   0   3      114.53       96.46     16.51 o 
  -3   0   3      105.81       97.87     23.22 o 
  -2   0   3     3139.28     3410.66     79.53 o 
  -1   0   3     5748.47     6052.87    128.11 o 
   0   0   3     4244.18     4421.87    137.62 o 
   1   0   3     8007.14     7691.49    161.73 o 
   2   0   3      636.42      598.45     16.31 o 
   3   0   3      745.15      713.56     25.27 o 
   4   0   3       39.33       44.80      8.88 o 
   5   0   3       46.05       48.54      5.46 o 
   6   0   3      147.87      169.83      8.86 o 
   7   0   3       98.06      110.75      7.68 o 
  -6   1   3      457.78      422.44     19.09 o 
  -5   1   3       17.38       22.70      4.52 o 
  -4   1   3       46.83     -100.17    100.17 o 
  -3   1   3     1471.36     1522.00     47.83 o 
  -2   1   3      579.01      509.73     15.78 o 
  -1   1   3     1017.84      963.32     24.25 o 
   0   1   3     1551.27     1524.15     64.94 o 
   1   1   3     1202.77     1276.83     29.28 o 
   2   1   3     1981.29     2065.24     47.15 o 
   3   1   3     2153.59     2405.28     75.51 o 
   4   1   3      266.52      255.76     11.63 o 
   5   1   3      312.47       70.08     86.68 o 
   6   1   3      698.64      775.62     34.28 o 
   7   1   3      245.36      287.54     14.56 o 
  -6   2   3       42.23       36.15     15.72 o 
  -5   2   3      670.10      684.56     28.98 o 
  -4   2   3     1568.11     1509.33     39.73 o 
  -3   2   3     6005.29     5885.26    177.21 o 
  -2   2   3     1096.44     1159.40     33.91 o 
  -1   2   3      171.37      167.43      5.57 o 
   0   2   3      279.20      264.83      7.67 o 
   1   2   3      117.79       91.25      3.86 o 
   2   2   3     1322.68     1361.28     32.10 o 
   3   2   3     1407.15     1448.02     34.76 o 
   4   2   3      685.27      545.87     40.68 o 
   5   2   3     1644.01     1504.10     43.67 o 
   6   2   3      429.10      489.78     23.54 o 
   7   2   3       98.70      106.67      7.79 o 
  -6   3   3       37.56       38.88     23.19 o 
  -5   3   3      462.73      503.07     78.18 o 
  -4   3   3      136.26      125.23     15.96 o 
  -3   3   3      211.28      215.48     11.29 o 
  -2   3   3      447.03      490.10     22.78 o 
  -1   3   3      352.89      371.85     10.80 o 
   0   3   3     2482.68     2589.54     59.12 o 
   1   3   3     2869.35     2930.28     59.34 o 
   2   3   3     1592.63     1494.20     34.83 o 
   3   3   3      998.85      934.20     28.65 o 
   4   3   3      294.37      274.80     14.81 o 
   5   3   3      431.61      351.31     18.89 o 
   6   3   3       82.25       87.98      5.82 o 
   7   3   3       74.10       78.09      6.62 o 
  -5   4   3       53.96      -34.77     84.08 o 
  -4   4   3       83.86      101.79     19.32 o 
  -3   4   3       25.98       37.88      4.65 o 
  -2   4   3      286.67      287.47     13.12 o 
  -1   4   3     2212.79     2404.43     67.08 o 
   0   4   3     1911.23     1976.32     51.07 o 
   1   4   3     1781.54     1762.63     46.37 o 
   2   4   3     1158.58     1192.10     28.41 o 
   3   4   3      173.36      131.38      8.28 o 
   4   4   3      131.55      124.77      9.70 o 
   5   4   3      138.05      122.13      9.72 o 
   6   4   3       59.08       67.16      7.27 o 
  -5   5   3       16.57       24.67      5.13 o 
  -4   5   3      942.27     1025.01     41.13 o 
  -3   5   3      901.43      895.06     36.29 o 
  -2   5   3      478.99      436.18     14.62 o 
  -1   5   3      862.80      856.24     32.83 o 
   0   5   3        3.37        3.84      2.01 o 
   1   5   3        8.08       10.75      2.63 o 
   2   5   3      963.27      941.71     27.66 o 
   3   5   3      313.17      292.33     14.74 o 
   4   5   3     1352.15     1242.79     28.97 o 
   5   5   3     1153.81     1207.95     52.41 o 
   6   5   3      325.15      364.66     19.42 o 
   7   5   3      301.32      305.70     15.17 o 
  -4   6   3      638.63      625.16     25.88 o 
  -3   6   3      652.17      713.31     29.92 o 
  -2   6   3      543.25      542.63     20.68 o 
  -1   6   3      185.07      187.76     15.10 o 
   0   6   3      182.72      178.13     10.34 o 
   1   6   3      241.89      223.93     10.20 o 
   2   6   3      267.89      257.12     13.59 o 
   3   6   3      293.46      285.16     15.29 o 
   4   6   3      489.94      440.59     15.50 o 
   5   6   3      241.45      214.45     13.50 o 
   6   6   3      157.96      178.85     11.42 o 
  -4   7   3        1.79      -12.55     31.52 o 
  -3   7   3       20.00       17.10      4.54 o 
  -2   7   3       81.80       69.37     17.82 o 
  -1   7   3      330.08      364.54     21.20 o 
   0   7   3     1286.24     1332.51     48.86 o 
   1   7   3     1994.64     1906.72     89.34 o 
   2   7   3      540.88      498.51     23.60 o 
   3   7   3      307.68      301.46     17.16 o 
   4   7   3       86.58       85.35      5.16 o 
   5   7   3        5.63        3.49      2.01 o 
   6   7   3       46.82       70.16      6.00 o 
  -3   8   3       31.50      148.99     37.13 o 
  -2   8   3      232.32      235.72     11.73 o 
  -1   8   3      211.78      213.07     15.02 o 
   0   8   3       73.67       93.82     10.40 o 
   1   8   3      287.21      282.11     10.47 o 
   2   8   3      102.33      102.88      6.09 o 
   3   8   3      191.10      212.90     11.38 o 
   4   8   3      414.30      451.14     19.44 o 
   5   8   3       99.62      114.25      5.10 o 
  -1   9   3       51.63       44.29      5.74 o 
   0   9   3        1.40        1.51      4.63 o 
   1   9   3        2.44        4.34      4.68 o 
   2   9   3       47.39       48.72      4.14 o 
   3   9   3      362.47      412.53     17.53 o 
   4   9   3      419.99      453.59     18.61 o 
  -2  -9   4       84.30       71.40      7.52 o 
  -1  -9   4        5.30        1.58      4.24 o 
  -4  -8   4       49.09       38.12      4.14 o 
  -3  -8   4      275.10      260.59      9.84 o 
  -2  -8   4       63.59       58.30      4.87 o 
  -1  -8   4      428.15      394.55     22.50 o 
   0  -8   4      431.47      442.77     21.96 o 
   1  -8   4      483.88      414.34     43.84 o 
  -5  -7   4       66.01       65.80      4.91 o 
  -4  -7   4       99.25      107.75      5.05 o 
  -3  -7   4      141.13      156.17      6.41 o 
  -2  -7   4      120.83      145.97     13.30 o 
  -1  -7   4      781.96      794.66     24.82 o 
   0  -7   4     1116.73     1041.88     43.65 o 
   1  -7   4      487.03      413.37     46.68 o 
   2  -7   4      124.58      112.30     26.32 o 
  -5  -6   4      534.47      558.66     23.74 o 
  -4  -6   4     1061.35     1157.97     27.53 o 
  -3  -6   4      245.70      253.37      9.24 o 
  -2  -6   4      221.70      231.05      8.56 o 
  -1  -6   4       14.84       14.74      6.41 o 
   0  -6   4      161.34      144.59     12.60 o 
   1  -6   4      101.12      101.65     28.67 o 
   2  -6   4      136.59      110.64     29.78 o 
   3  -6   4      797.30      857.82     64.65 o 
   4  -6   4      699.37      769.66     58.73 o 
  -6  -5   4      597.22      554.61     22.05 o 
  -5  -5   4      483.01      495.48     22.86 o 
  -4  -5   4      931.62      950.92     23.50 o 
  -3  -5   4      451.97      455.22     13.26 o 
  -2  -5   4      419.50      436.90     12.94 o 
  -1  -5   4      266.18      254.99     13.11 o 
   0  -5   4      521.74      454.03     18.73 o 
   1  -5   4      171.45      221.84     51.59 o 
   2  -5   4      277.50      234.56     28.23 o 
   3  -5   4      495.36      468.02     43.18 o 
   4  -5   4      221.49      246.09     13.97 o 
   5  -5   4       84.16       91.83     32.79 o 
  -6  -4   4      134.85      141.12     21.97 o 
  -5  -4   4       30.77       24.75      5.39 o 
  -4  -4   4       28.22       27.98      4.64 o 
  -3  -4   4      113.85      118.81      4.94 o 
  -2  -4   4      522.70      523.83     17.00 o 
  -1  -4   4     2515.60     2370.72     59.21 o 
   0  -4   4     2925.85     2555.47     73.58 o 
   1  -4   4     1354.56     1129.96     49.13 o 
   2  -4   4     1164.95     1103.47     63.31 o 
   3  -4   4       11.01        8.67      4.54 o 
   4  -4   4        1.71        1.88      3.91 o 
   5  -4   4      119.12      149.99     47.79 o 
  -6  -3   4       80.02       82.25      7.35 o 
  -5  -3   4      989.19      952.78     28.41 o 
  -4  -3   4      623.34      666.48     42.81 o 
  -3  -3   4      511.03      506.10     17.41 o 
  -2  -3   4      681.58      684.06     19.74 o 
  -1  -3   4      936.04      955.71     25.32 o 
   0  -3   4      803.33      704.67     21.17 o 
   1  -3   4      242.72      216.57      6.21 o 
   2  -3   4      384.02      402.15     17.80 o 
   3  -3   4      351.05      319.47     19.03 o 
   4  -3   4      403.81      403.23     21.07 o 
   5  -3   4      785.00      897.82     27.09 o 
   6  -3   4      189.89      204.25     19.63 o 
  -6  -2   4      386.29      420.19     22.00 o 
  -5  -2   4     1120.09     1211.52    103.00 o 
  -4  -2   4     1330.98     1303.39     34.69 o 
  -3  -2   4     1040.79      993.50     27.80 o 
  -2  -2   4      433.19      425.28     13.18 o 
  -1  -2   4     1584.95     1693.72     77.38 o 
   0  -2   4       87.23       81.07      3.67 o 
   1  -2   4      107.93       91.76      3.58 o 
   2  -2   4      802.84      777.14     23.16 o 
   3  -2   4     1836.05     1853.26     69.31 o 
   4  -2   4     1672.75     1682.67     46.20 o 
   5  -2   4      898.31     1013.15     42.34 o 
   6  -2   4      151.46      157.79     24.55 o 
  -7  -1   4      455.50      446.82     31.56 o 
  -6  -1   4      590.83      616.59     26.02 o 
  -5  -1   4      101.55       73.49      9.33 o 
  -4  -1   4      126.96      125.72     13.48 o 
  -3  -1   4      186.02      157.31      8.11 o 
  -2  -1   4     1044.87     1028.53     24.39 o 
  -1  -1   4     6815.49     6928.81    170.63 o 
   0  -1   4      949.59      767.29     22.25 o 
   1  -1   4     2722.90     2754.54     55.79 o 
   2  -1   4     1106.33     1037.47     25.36 o 
   3  -1   4       22.96       22.08      3.07 o 
   4  -1   4      204.77      210.41     11.21 o 
   5  -1   4       11.02        8.15      8.77 o 
   6  -1   4       81.48       93.31      6.14 o 
   7  -1   4      653.95      624.23     25.48 o 
  -6   0   4      150.22      163.92     37.97 o 
  -5   0   4      112.74      111.88     32.44 o 
  -4   0   4        3.21        7.52      3.56 o 
  -3   0   4      233.70      209.53     16.82 o 
  -2   0   4     2521.18     2603.20     58.20 o 
  -1   0   4     1411.45     1360.69     30.60 o 
   0   0   4     3903.17     3988.60     89.45 o 
   1   0   4     6224.37     6226.97    131.59 o 
   2   0   4     2309.36     2449.17     61.05 o 
   3   0   4      408.67      438.20     17.63 o 
   4   0   4      213.43      230.76     52.33 o 
   5   0   4       72.88       75.74      8.17 o 
   6   0   4      245.48      281.11     11.86 o 
   7   0   4      576.46      625.17     26.53 o 
  -6   1   4      326.42      317.63     15.10 o 
  -5   1   4     1345.29     1384.59     53.32 o 
  -4   1   4     1914.99     1776.78     47.33 o 
  -3   1   4     1040.15     1026.63     42.18 o 
  -2   1   4     1465.45     1593.01     47.13 o 
  -1   1   4      281.86      304.06      8.46 o 
   0   1   4       14.07       13.56      1.59 o 
   1   1   4      128.42      153.60      4.87 o 
   2   1   4      510.24      565.00     17.23 o 
   3   1   4     2546.18     2615.63     80.34 o 
   4   1   4     2079.86     1962.71     58.72 o 
   5   1   4     1669.56     1685.38     66.92 o 
   6   1   4      440.83      510.27     26.18 o 
   7   1   4        4.36        4.08      3.31 o 
  -6   2   4      184.23      152.52     30.16 o 
  -5   2   4      391.34      377.06     29.31 o 
  -4   2   4      891.40      817.38     27.35 o 
  -3   2   4      415.84      447.57     22.33 o 
  -2   2   4     2240.57     2274.31     63.27 o 
  -1   2   4     1529.01     1592.29     53.44 o 
   0   2   4      608.98      681.07     16.24 o 
   1   2   4     1589.28     1560.55     35.23 o 
   2   2   4      164.82      149.09      5.68 o 
   3   2   4     1115.38     1119.36     27.89 o 
   4   2   4     1070.75      970.99     31.59 o 
   5   2   4      391.30      399.20     23.67 o 
   6   2   4      512.43      547.02     25.28 o 
   7   2   4       18.98       26.27      4.66 o 
  -6   3   4      229.59      222.11     26.94 o 
  -5   3   4        1.99        3.28      4.83 o 
  -4   3   4      127.61      107.76     25.28 o 
  -3   3   4      386.42      406.07     22.23 o 
  -2   3   4     1055.13     1113.97     34.16 o 
  -1   3   4     2959.39     2909.06     82.96 o 
   0   3   4     5547.36     5452.75    121.03 o 
   1   3   4     2218.94     2079.05     42.91 o 
   2   3   4      514.07      540.83     24.33 o 
   3   3   4       30.26       32.21      4.93 o 
   4   3   4       22.92       27.53      7.55 o 
   5   3   4        5.32        4.00      3.75 o 
   6   3   4      591.95      610.95     19.62 o 
   7   3   4      519.25      501.63     21.70 o 
  -5   4   4      161.12      175.10     13.78 o 
  -4   4   4       81.89      -59.10     70.34 o 
  -3   4   4     1056.95     1039.41     34.04 o 
  -2   4   4      145.73      157.94     10.14 o 
  -1   4   4      144.56      157.29      9.50 o 
   0   4   4     2026.15     2122.41     51.61 o 
   1   4   4      739.08      777.65     22.52 o 
   2   4   4     2277.28     2201.21     68.37 o 
   3   4   4     1081.95     1032.69     29.40 o 
   4   4   4      368.08      323.98     17.70 o 
   5   4   4      581.95      553.68     27.35 o 
   6   4   4      146.07      157.85     11.18 o 
  -5   5   4      753.96      681.27    104.38 o 
  -4   5   4     1015.50     1067.55    192.05 o 
  -3   5   4      716.86      752.50     26.99 o 
  -2   5   4      119.70      125.87      7.95 o 
  -1   5   4       49.34       46.77      8.06 o 
   0   5   4        8.92        8.61      2.48 o 
   1   5   4       84.77       86.48      5.47 o 
   2   5   4      561.88      568.86     22.37 o 
   3   5   4     1632.95     1574.07     99.57 o 
   4   5   4     1639.10     1447.80     44.81 o 
   5   5   4     1376.04     1335.98     57.89 o 
   6   5   4       99.56      123.88      9.56 o 
   7   5   4        6.91        8.73      2.98 o 
  -4   6   4      127.57      127.29      9.09 o 
  -3   6   4      182.12      204.79     30.65 o 
  -2   6   4      429.27      431.31     17.51 o 
  -1   6   4     1677.88     1766.53     62.63 o 
   0   6   4      966.58     1001.07     31.52 o 
   1   6   4      708.11      653.35     25.39 o 
   2   6   4       79.94       84.13      7.15 o 
   3   6   4       55.34       32.52      4.42 o 
   4   6   4       80.74       75.62      4.88 o 
   5   6   4      245.07      229.93     14.26 o 
   6   6   4      155.11      202.98     12.16 o 
  -3   7   4       33.84      151.83     74.03 o 
  -2   7   4      118.95      132.43     10.87 o 
  -1   7   4     1410.03     1442.52     54.24 o 
   0   7   4      835.91      916.48     72.72 o 
   1   7   4      450.71      455.56     15.86 o 
   2   7   4      284.59      277.94     19.71 o 
   3   7   4        9.59       11.36      3.26 o 
   4   7   4       39.61       40.45      3.72 o 
   5   7   4      112.87      117.46      5.80 o 
   6   7   4      182.30      231.63     12.22 o 
  -2   8   4       73.07       84.72     11.24 o 
  -1   8   4        8.27        8.36      7.79 o 
   0   8   4       31.69       27.94      7.50 o 
   1   8   4      106.59      100.50      8.25 o 
   2   8   4      459.27      509.88     16.68 o 
   3   8   4      680.09      829.57     33.08 o 
   4   8   4      749.54      800.09     31.92 o 
   5   8   4      192.93      209.63      7.47 o 
  -1   9   4        8.35        9.20      3.24 o 
   0   9   4       39.72       39.87      7.23 o 
   1   9   4       49.39       49.81      8.14 o 
   2   9   4      109.39      110.35     15.59 o 
   3   9   4      299.33      324.31     14.49 o 
   4   9   4      408.46      463.11     18.85 o 
  -3  -8   5      244.00      215.31      8.07 o 
  -2  -8   5      556.30      569.12     17.26 o 
  -1  -8   5      617.41      627.52     27.58 o 
   0  -8   5      483.37      473.61     22.11 o 
  -4  -7   5      262.62      264.02      9.55 o 
  -3  -7   5      167.16      181.71      6.63 o 
  -2  -7   5      193.50      207.02      9.44 o 
  -1  -7   5      191.88      200.28      9.44 o 
   0  -7   5       47.30       47.23      8.52 o 
   1  -7   5      641.03      576.50     55.25 o 
  -5  -6   5      850.63      879.96     33.39 o 
  -4  -6   5      658.39      686.66     17.62 o 
  -3  -6   5      444.29      489.10     14.11 o 
  -2  -6   5       12.47       14.13      2.83 o 
  -1  -6   5       28.54       28.50      6.31 o 
   0  -6   5        4.25        1.68      5.45 o 
   3  -6   5      730.94      709.44     55.28 o 
   4  -6   5      421.41      398.65     41.09 o 
  -6  -5   5        3.71       -0.60      7.92 o 
  -5  -5   5       74.66       83.83      8.18 o 
  -4  -5   5      254.82      256.68      8.89 o 
  -3  -5   5      846.05      925.69     23.08 o 
  -2  -5   5     1048.37     1187.71     28.42 o 
  -1  -5   5     1030.54      993.46     24.15 o 
   0  -5   5     1718.31     1468.97     65.88 o 
   3  -5   5       21.81       13.17      9.79 o 
   4  -5   5        3.75        7.63      5.07 o 
   5  -5   5      222.49      276.20     39.11 o 
  -6  -4   5       43.89       38.64     13.11 o 
  -5  -4   5       53.98       46.64     12.61 o 
  -4  -4   5      120.68      137.14     16.37 o 
  -3  -4   5      153.71      155.90      8.18 o 
  -2  -4   5     1314.72     1309.60     39.27 o 
  -1  -4   5     1221.01     1020.63     31.64 o 
   0  -4   5     2420.05     2080.33     69.71 o 
   3  -4   5      159.38      157.27     12.43 o 
   4  -4   5       82.61       88.22      8.90 o 
   5  -4   5      240.63      266.12     16.43 o 
  -6  -3   5     1115.62     1093.42     46.19 o 
  -5  -3   5     1078.73     1082.39     31.13 o 
  -4  -3   5      703.20      713.26     31.25 o 
  -3  -3   5      380.41      366.41     12.01 o 
  -2  -3   5        9.76       12.44      2.99 o 
  -1  -3   5        3.62       10.56      4.62 o 
   0  -3   5      501.04      442.39     23.69 o 
   1  -3   5     1118.63      977.95     51.09 o 
   2  -3   5     1961.85     1929.81     87.54 o 
   3  -3   5     2969.11     2783.03     77.95 o 
   4  -3   5      921.87      911.82     27.25 o 
   5  -3   5       35.30       33.09     17.72 o 
   6  -3   5        1.68        2.92      3.08 o 
  -6  -2   5      548.22      564.30     23.30 o 
  -5  -2   5      591.46      615.63     27.25 o 
  -4  -2   5      839.73      815.21     34.49 o 
  -3  -2   5     1442.89     1480.88     62.09 o 
  -2  -2   5       34.40       31.46      3.65 o 
  -1  -2   5      358.78      376.17     18.57 o 
   0  -2   5      115.06       91.19      4.27 o 
   1  -2   5       58.68       52.85      2.91 o 
   2  -2   5     2948.76     2939.11     91.74 o 
   3  -2   5      749.62      715.83     38.96 o 
   4  -2   5      536.85      550.04     18.64 o 
   5  -2   5      308.78      368.19     19.89 o 
   6  -2   5       79.84       81.15     12.92 o 
  -6  -1   5       30.05       29.44      5.63 o 
  -5  -1   5       20.72       19.10      6.44 o 
  -4  -1   5      341.33      358.27     19.64 o 
  -3  -1   5     1483.15     1399.63     44.49 o 
  -2  -1   5     3764.87     3712.11     87.53 o 
  -1  -1   5     5729.31     6069.71    141.01 o 
   0  -1   5     4079.66     4337.76    100.38 o 
   1  -1   5      239.89      223.16      7.87 o 
   2  -1   5       85.39       87.39      4.10 o 
   3  -1   5      154.68      161.84      8.80 o 
   4  -1   5        7.59       12.24      5.38 o 
   5  -1   5      686.17      786.60     24.94 o 
   6  -1   5      869.01      907.82     27.11 o 
   7  -1   5      512.57      477.66     19.61 o 
  -6   0   5      314.56      316.07     24.91 o 
  -5   0   5      188.69      190.40     45.87 o 
  -4   0   5      331.36      361.50     19.38 o 
  -3   0   5       67.90       65.81      6.20 o 
  -2   0   5      311.09      304.82      9.99 o 
  -1   0   5     1747.11     1892.17     51.25 o 
   0   0   5     1926.13     2130.74     47.31 o 
   1   0   5     1223.64     1203.39     37.91 o 
   2   0   5      931.20      924.52     25.09 o 
   3   0   5     1115.56     1144.69     39.75 o 
   4   0   5      518.82      512.12     21.51 o 
   5   0   5      462.89      496.12     18.04 o 
   6   0   5      337.55      337.25     14.93 o 
   7   0   5       56.62       63.69      6.13 o 
  -6   1   5     1119.30     1047.65     37.94 o 
  -5   1   5      862.24      877.56     35.18 o 
  -4   1   5     1356.60     1343.86     51.19 o 
  -3   1   5      157.67      143.09     11.25 o 
  -2   1   5        3.67        5.47      1.76 o 
  -1   1   5      497.64      547.40     15.98 o 
   0   1   5       32.04       47.36      2.70 o 
   1   1   5     3590.84     3594.31     78.08 o 
   2   1   5     4792.68     5327.68    129.98 o 
   3   1   5     3139.37     3129.02     98.16 o 
   4   1   5     1259.96     1185.94     50.97 o 
   5   1   5       17.82       20.36      3.97 o 
   7   1   5       68.82       70.43     18.48 o 
  -6   2   5       25.64       20.20      6.79 o 
  -4   2   5      247.05      237.27     12.01 o 
  -3   2   5      844.57      799.61     35.49 o 
  -2   2   5     2029.41     2085.39     78.89 o 
  -1   2   5      912.63      925.82     25.48 o 
   0   2   5      136.89      109.90      5.26 o 
   1   2   5     1454.90     1599.25     38.09 o 
   2   2   5      693.22      750.06     22.61 o 
   3   2   5      327.75      340.02     10.93 o 
   4   2   5      255.29      254.34     15.19 o 
   5   2   5      478.57      512.41     20.12 o 
   6   2   5      505.64      556.69     25.48 o 
   7   2   5      904.71      928.51     37.18 o 
  -6   3   5        5.86       -9.16      9.16 o 
  -5   3   5      102.95      109.59     10.82 o 
  -4   3   5      182.65      213.09    117.15 o 
  -3   3   5      903.59      906.68     25.14 o 
  -2   3   5     2847.43     2921.23     92.57 o 
  -1   3   5     1543.82     1642.21     50.56 o 
   0   3   5     2098.47     2197.58     55.86 o 
   1   3   5      787.31      803.35     19.51 o 
   2   3   5       30.17       26.95      3.47 o 
   3   3   5        9.50       13.80      2.42 o 
   4   3   5       44.17       43.87     10.90 o 
   5   3   5      988.02     1110.37     62.60 o 
   6   3   5      927.54      931.18     57.53 o 
  -5   4   5      456.91      413.56     69.26 o 
  -3   4   5       11.08       21.65      4.78 o 
  -2   4   5       36.91       44.11      6.66 o 
  -1   4   5       15.04       21.39      4.78 o 
   0   4   5      480.13      521.62     16.33 o 
   1   4   5     1675.11     1677.62    113.47 o 
   2   4   5     2133.99     2225.64     81.15 o 
   3   4   5     1336.76     1275.22     38.86 o 
   4   4   5     1091.90     1058.04     37.17 o 
   5   4   5      259.65      327.77     50.68 o 
   6   4   5      199.87      192.44     12.29 o 
   7   4   5        7.21        7.83      2.88 o 
  -5   5   5      365.73      335.31     15.18 o 
  -3   5   5      364.11      366.23     20.15 o 
  -2   5   5      185.35      185.75     10.26 o 
  -1   5   5       68.43       68.23      7.54 o 
   0   5   5      583.41      586.78     20.81 o 
   1   5   5      727.42      685.18     23.56 o 
   2   5   5     1004.64     1030.56     42.04 o 
   3   5   5      392.19      391.95     20.24 o 
   4   5   5      444.37      395.58     17.42 o 
   5   5   5       33.68       33.11      9.62 o 
   6   5   5      163.95      175.79     11.28 o 
   7   5   5      134.40      135.33      7.82 o 
  -4   6   5       18.80       19.02     21.60 o 
  -3   6   5      720.33      715.50     22.26 o 
  -2   6   5      744.74      741.93     28.95 o 
  -1   6   5      773.33      787.59     26.90 o 
   0   6   5     1176.88     1420.47     59.25 o 
   1   6   5      218.79      195.98     10.14 o 
   2   6   5       48.71       44.10      5.75 o 
   3   6   5        3.30        4.06      2.21 o 
   4   6   5       82.16      104.12      7.17 o 
   5   6   5      586.03      711.33     33.08 o 
   6   6   5      491.49      608.63     27.80 o 
  -3   7   5      163.95      150.93     12.66 o 
  -2   7   5      126.77      143.04      7.75 o 
  -1   7   5      227.93      236.88     41.64 o 
   0   7   5      282.25      308.58     22.05 o 
   1   7   5      595.26      618.72     30.55 o 
   2   7   5      124.24      130.15      7.85 o 
   3   7   5      249.45      284.47     13.63 o 
   4   7   5      233.23      250.26     16.99 o 
   5   7   5      439.00      493.64     18.03 o 
   6   7   5       76.66       88.69      6.53 o 
  -2   8   5       19.05       14.91      3.28 o 
  -1   8   5       15.78       10.34      6.54 o 
   0   8   5       69.40       78.69     11.40 o 
   1   8   5      626.80      662.37     20.85 o 
   2   8   5      421.90      438.81     15.23 o 
   3   8   5      759.35      821.17     61.41 o 
   4   8   5      401.74      460.15     19.92 o 
   5   8   5      155.71      148.52      9.96 o 
  -1   9   5      359.10      332.25     13.68 o 
   0   9   5      250.56      292.87     20.47 o 
   1   9   5       31.28       33.18      6.97 o 
   2   9   5        8.82        7.41      2.47 o 
   3   9   5       12.70       16.09      2.92 o 
   4   9   5       76.66       82.19      5.21 o 
  -2  -8   6      430.11      401.16     12.28 o 
  -1  -8   6      589.58      578.00     38.32 o 
  -4  -7   6       91.24       87.31      3.64 o 
  -3  -7   6       20.44       21.89      2.42 o 
  -2  -7   6        4.93        2.75      2.46 o 
  -1  -7   6       44.88       48.87      4.97 o 
   0  -7   6      332.60      308.08     20.23 o 
  -5  -6   6      313.17      269.19     15.94 o 
  -4  -6   6      335.13      343.38      9.87 o 
  -3  -6   6      137.25      148.13      6.34 o 
  -2  -6   6      160.14      178.89     13.64 o 
  -1  -6   6      184.03      203.00      9.42 o 
   0  -6   6      445.92      427.92     25.56 o 
  -5  -5   6       67.77       73.11      6.59 o 
  -4  -5   6      692.08      695.26     17.74 o 
  -3  -5   6      643.24      770.40     19.89 o 
  -2  -5   6     1858.15     2013.98     45.23 o 
  -1  -5   6     1174.13     1200.49     28.50 o 
   0  -5   6       26.99       27.15      4.47 o 
   4  -5   6      925.58      972.16     75.82 o 
  -6  -4   6       81.51       57.13     13.10 o 
  -5  -4   6      351.37      354.25     16.69 o 
  -4  -4   6      355.66      362.36     18.98 o 
  -3  -4   6      440.72      460.96     13.34 o 
  -2  -4   6      821.92      889.75     22.08 o 
  -1  -4   6      412.94      405.84     14.17 o 
   0  -4   6      248.81      205.65     12.45 o 
   3  -4   6      527.28      500.99     23.65 o 
   4  -4   6      368.51      375.17     32.35 o 
   5  -4   6       48.78       63.36     37.82 o 
  -6  -3   6      346.02      280.72     14.13 o 
  -5  -3   6      576.37      500.64     25.72 o 
  -4  -3   6       68.22       71.32      5.26 o 
  -3  -3   6       85.35       75.64      3.98 o 
  -2  -3   6        3.21        5.80      2.90 o 
  -1  -3   6       55.57       50.93      4.91 o 
   0  -3   6     1963.81     1688.75     47.67 o 
   1  -3   6     1942.65     1587.28     51.35 o 
   2  -3   6     1745.73     1421.36     81.79 o 
   3  -3   6     1285.77     1216.02     34.35 o 
   4  -3   6       12.70       16.93      8.85 o 
   5  -3   6      122.68      134.64     23.59 o 
   6  -3   6       10.73       10.97      3.17 o 
  -6  -2   6      112.83      112.31      7.79 o 
  -5  -2   6      493.19      468.27     21.81 o 
  -4  -2   6      574.36      614.17     21.43 o 
  -3  -2   6      858.27      788.39     20.50 o 
  -2  -2   6     1532.40     1501.93     43.30 o 
  -1  -2   6     1217.54     1248.24     32.79 o 
   0  -2   6     1157.05     1186.47     39.28 o 
   1  -2   6      396.70      441.09     17.75 o 
   2  -2   6      164.46      166.62      8.93 o 
   3  -2   6      210.05      211.68     15.37 o 
   4  -2   6      251.04      250.79     13.14 o 
   5  -2   6      548.37      619.28     25.28 o 
   6  -2   6      538.29      562.36     22.85 o 
  -6  -1   6      140.75      151.87      9.21 o 
  -5  -1   6      202.28      201.52     13.60 o 
  -4  -1   6      265.37      267.28     17.16 o 
  -3  -1   6     1400.99     1383.04     52.70 o 
  -2  -1   6     1987.94     1942.63     48.83 o 
  -1  -1   6     1629.14     1765.62     44.63 o 
   0  -1   6      612.75      618.98     16.91 o 
   1  -1   6      149.14      107.56     17.42 o 
   2  -1   6      113.68      130.18     15.29 o 
   3  -1   6     1124.68     1131.62     40.21 o 
   4  -1   6     1771.91     1811.90     50.00 o 
   5  -1   6      235.38      257.41     11.29 o 
   6  -1   6      280.24      302.17     11.25 o 
  -6   0   6      937.33      872.00     31.68 o 
  -5   0   6      384.14      384.53     19.29 o 
  -4   0   6      237.49      219.10     19.89 o 
  -3   0   6      443.57      428.79     17.80 o 
  -2   0   6        9.23       11.38      2.37 o 
  -1   0   6      384.43      390.04     12.33 o 
   0   0   6      810.65      819.57     21.77 o 
   1   0   6      558.32      497.67     25.28 o 
   2   0   6     5928.30     6257.30    151.68 o 
   3   0   6     1306.69     1275.19     44.81 o 
   4   0   6      658.50      653.05     17.83 o 
   5   0   6       16.87       16.96      3.96 o 
   6   0   6       14.43       16.66      3.33 o 
   7   0   6       82.00       74.91      4.83 o 
  -6   1   6      191.89      167.22      9.34 o 
  -5   1   6      204.27      178.03     15.88 o 
  -4   1   6      480.82      483.91     17.54 o 
  -3   1   6      286.36      290.53     17.95 o 
  -2   1   6      676.35      656.11     18.71 o 
  -1   1   6      536.65      579.47     16.78 o 
   0   1   6     1413.96     1467.70     42.18 o 
   1   1   6      693.79      692.96     20.11 o 
   2   1   6     2120.97     2402.75     62.19 o 
   3   1   6      572.74      571.40     22.24 o 
   4   1   6      170.33      159.10     10.67 o 
   5   1   6      290.83      308.74     12.37 o 
   6   1   6      451.96      434.80     17.64 o 
   7   1   6      385.77      382.17     20.58 o 
  -6   2   6       40.70       22.48     12.37 o 
  -5   2   6       74.35       63.56     12.88 o 
  -4   2   6      790.26      790.81     35.28 o 
  -3   2   6     1352.72     1339.51     29.44 o 
  -2   2   6     2754.74     3043.37    116.85 o 
  -1   2   6     1973.27     2084.83     58.75 o 
   0   2   6      593.57      621.57     16.03 o 
   1   2   6       19.93       18.98      3.40 o 
   2   2   6      263.45      261.84      9.74 o 
   3   2   6      367.74      364.85     20.76 o 
   4   2   6      202.94      189.77     30.01 o 
   5   2   6     1022.23     1057.59     65.75 o 
   6   2   6     1264.88     1422.98     49.59 o 
   7   2   6      317.15      310.02     21.90 o 
  -5   3   6       60.82       17.49     22.77 o 
  -4   3   6      211.56      208.46     11.45 o 
  -2   3   6      260.64      269.89     18.03 o 
  -1   3   6     1375.22     1366.40     40.52 o 
   0   3   6      279.70      267.83     10.22 o 
   1   3   6     2046.54     2074.95     53.09 o 
   2   3   6     1677.92     1774.84     74.22 o 
   3   3   6     2096.55     2114.19     62.03 o 
   4   3   6      340.45      314.57     12.86 o 
   6   3   6        9.48       13.15      2.77 o 
  -5   4   6      482.96      471.48     21.23 o 
  -4   4   6       89.98       98.54     11.84 o 
  -3   4   6       70.91       91.35     23.74 o 
  -2   4   6        8.79       15.22      4.32 o 
  -1   4   6       54.06       67.25      7.69 o 
   0   4   6      134.85      121.22      6.39 o 
   1   4   6     2097.90     2280.32     83.67 o 
   2   4   6     3260.82     3294.20    133.74 o 
   3   4   6     1306.44     1243.92     66.33 o 
   4   4   6      103.22      111.66     32.38 o 
   5   4   6       14.60       30.18     15.82 o 
   6   4   6        4.48        3.68      3.19 o 
   7   4   6      240.57      200.32     10.09 o 
  -4   5   6      299.43      104.90     35.07 o 
  -3   5   6      879.06      907.36     30.18 o 
  -2   5   6     1112.73     1166.12     35.74 o 
  -1   5   6      283.46      290.58     13.46 o 
   0   5   6      320.08      314.09     13.31 o 
   1   5   6       71.54       65.67      7.22 o 
   2   5   6      291.67      294.92     16.58 o 
   3   5   6       68.02       65.50      4.84 o 
   4   5   6      169.72      178.00      9.55 o 
   5   5   6      955.48     1038.03     88.55 o 
   6   5   6      905.97      871.27     75.19 o 
  -4   6   6      387.13      397.26     32.94 o 
  -3   6   6      439.31      441.08     15.90 o 
  -2   6   6      793.24      854.89     27.25 o 
  -1   6   6      441.90      444.03     17.41 o 
   0   6   6      264.17      316.15     23.69 o 
   1   6   6       28.81       28.47      6.01 o 
   2   6   6      168.56      178.77     10.26 o 
   3   6   6        5.35        3.89      2.77 o 
   4   6   6      324.87      355.48     15.77 o 
   5   6   6      513.90      567.06     81.46 o 
   6   6   6      602.88      642.35     28.90 o 
  -3   7   6        3.10        2.93      2.34 o 
  -2   7   6       12.56       13.79      3.31 o 
  -1   7   6       71.87       74.78      8.38 o 
   0   7   6      609.66      658.23     34.23 o 
   1   7   6     1439.52     1555.02     53.06 o 
   2   7   6     1482.00     1637.49     54.71 o 
   3   7   6      266.28      276.16     13.59 o 
   4   7   6      139.83      148.74     13.54 o 
   5   7   6        6.96        5.74      2.04 o 
   6   7   6        1.85        3.63      2.13 o 
  -2   8   6       13.54       16.10      3.31 o 
  -1   8   6       13.93       19.77      4.73 o 
   0   8   6      122.55      127.80     10.17 o 
   1   8   6      505.83      503.27     20.75 o 
   2   8   6      278.74      277.14     13.69 o 
   3   8   6      169.75      192.86     10.10 o 
   4   8   6      111.58      122.70     23.22 o 
   5   8   6      150.18      150.53      6.35 o 
   0   9   6       19.48       19.30      4.13 o 
   1   9   6       83.59       80.99     16.96 o 
   2   9   6       33.69       26.20      3.88 o 
   3   9   6       28.42       24.27      2.86 o 
   4   9   6      178.53      172.41      8.09 o 
  -3  -7   7       17.25       13.55      1.85 o 
  -2  -7   7       32.88       37.54      3.66 o 
  -1  -7   7      331.63      302.62     11.56 o 
  -4  -6   7      548.92      550.95     15.29 o 
  -3  -6   7     1002.56     1070.84     25.15 o 
  -2  -6   7      294.16      325.07      9.99 o 
  -1  -6   7      642.78      648.57     19.57 o 
   0  -6   7        5.07        1.38      6.16 o 
  -5  -5   7      147.91      128.06      8.19 o 
  -4  -5   7      633.32      631.41     15.95 o 
  -3  -5   7      884.09      979.03     23.65 o 
  -2  -5   7      402.76      429.56     12.55 o 
  -1  -5   7      230.40      245.50      9.00 o 
   0  -5   7      135.85      130.28      7.91 o 
  -5  -4   7      175.18      154.18      9.02 o 
  -4  -4   7       59.13       49.87      5.78 o 
  -3  -4   7       17.63       15.23      2.75 o 
  -2  -4   7      109.95      123.10      6.00 o 
  -1  -4   7      360.25      405.35     12.29 o 
   0  -4   7     3217.53     3099.95     69.75 o 
   4  -4   7        2.07       -0.22      3.64 o 
   5  -4   7        4.83        5.56      2.98 o 
  -5  -3   7      320.91      294.22     13.93 o 
  -4  -3   7      665.95      656.07     17.67 o 
  -3  -3   7       17.07       27.53      3.48 o 
  -2  -3   7      398.41      384.64     11.48 o 
  -1  -3   7      657.24      649.64     13.62 o 
   0  -3   7      366.76      343.19     16.53 o 
   1  -3   7      507.36      375.61     30.17 o 
   2  -3   7      149.48      126.48      9.20 o 
   3  -3   7      131.48      124.58      7.34 o 
   4  -3   7      796.22      808.36     24.75 o 
   5  -3   7      490.14      516.39     16.50 o 
  -6  -2   7       13.40        6.92      6.44 o 
  -5  -2   7      518.30      528.01     22.59 o 
  -4  -2   7     1422.09     1634.62     45.40 o 
  -3  -2   7     1979.47     2095.67     47.83 o 
  -2  -2   7     2236.66     2292.72     68.40 o 
  -1  -2   7      962.22      968.24     29.69 o 
   0  -2   7       39.30       37.15      4.67 o 
   1  -2   7       25.98       37.63      3.75 o 
   2  -2   7       41.00       29.05      5.21 o 
   3  -2   7      830.94      840.94     27.39 o 
   4  -2   7     1676.18     1688.57     47.19 o 
   5  -2   7     1291.29     1391.54     39.14 o 
   6  -2   7       40.25       40.46      3.35 o 
  -6  -1   7       95.07       83.12      7.29 o 
  -5  -1   7      310.35      312.01     20.50 o 
  -4  -1   7       35.05       47.10     13.54 o 
  -3  -1   7      590.01      557.38     19.59 o 
  -2  -1   7      271.08      303.39     11.41 o 
  -1  -1   7     1096.86     1135.08     30.83 o 
   0  -1   7     2014.86     2047.71     54.44 o 
   1  -1   7      882.28      883.35     45.98 o 
   2  -1   7      682.06      627.90     27.19 o 
   3  -1   7      584.19      555.22     17.47 o 
   4  -1   7        6.48        6.41      9.40 o 
   5  -1   7      282.27      314.23     36.80 o 
   6  -1   7       11.14       13.11      3.10 o 
  -6   0   7      350.08      321.84     13.24 o 
  -5   0   7      341.83      324.90     16.48 o 
  -4   0   7        4.61        4.73      8.56 o 
  -2   0   7       61.50       65.72      5.41 o 
  -1   0   7     1985.80     2183.62     54.29 o 
   0   0   7     4405.29     4787.40    112.31 o 
   1   0   7     4823.23     4939.06    133.24 o 
   2   0   7      805.95      813.14     35.34 o 
   3   0   7      254.15      239.17     14.30 o 
   4   0   7       15.76       16.01      6.01 o 
   5   0   7        5.93       12.14      3.95 o 
   6   0   7       73.22       76.99      4.97 o 
  -5   1   7      678.13      691.50     27.23 o 
  -4   1   7      659.02      678.68     22.17 o 
  -3   1   7      626.88      691.35     24.42 o 
  -2   1   7     1036.05      982.66     42.54 o 
  -1   1   7      397.53      397.73     13.02 o 
   0   1   7        4.33        7.68      1.77 o 
   1   1   7        4.92        6.52      1.88 o 
   2   1   7       51.33       58.55      4.22 o 
   3   1   7     1082.52     1049.99     40.78 o 
   4   1   7     4171.97     4283.42     91.77 o 
   5   1   7      461.42      463.54     13.05 o 
   6   1   7      431.93      446.09     14.48 o 
   7   1   7       46.11       46.65      4.20 o 
  -5   2   7      199.24      199.17     11.53 o 
  -4   2   7      820.26      800.96     21.28 o 
  -3   2   7     1627.08     1721.31     48.65 o 
  -2   2   7     2116.03     2035.08    237.32 o 
  -1   2   7      768.88      783.70     25.45 o 
   0   2   7       72.20       69.65      4.41 o 
   1   2   7      205.09      246.89     14.50 o 
   2   2   7      898.56      986.00     47.58 o 
   3   2   7      820.38      787.70     24.44 o 
   4   2   7     2285.11     2239.24     50.26 o 
   5   2   7      191.37      188.84     10.09 o 
   6   2   7       67.63       71.55      5.98 o 
   7   2   7       88.55       75.95     17.79 o 
  -5   3   7        8.93        6.36      8.83 o 
  -4   3   7        6.82        1.54     11.90 o 
  -3   3   7        8.47        8.58      5.58 o 
  -2   3   7      583.23      620.91     19.02 o 
  -1   3   7     1047.41     1051.54     39.29 o 
   0   3   7     2546.89     2509.59     64.96 o 
   1   3   7     1627.01     1533.33     50.58 o 
   2   3   7     1480.25     1515.20     41.19 o 
   3   3   7      360.79      358.83     15.19 o 
   4   3   7       23.20       34.81      5.85 o 
   5   3   7        2.87        5.17      3.42 o 
   6   3   7      108.04      101.67      5.26 o 
  -4   4   7       77.14       71.07     11.26 o 
  -3   4   7      119.15      136.34      9.26 o 
  -2   4   7      427.32      456.13     38.69 o 
  -1   4   7      575.31      568.38     17.88 o 
   0   4   7      959.70      922.80     51.95 o 
   1   4   7     1288.83     1324.40     51.69 o 
   2   4   7      123.57      122.10     30.11 o 
   3   4   7     1200.47     1117.60     25.56 o 
   4   4   7        9.56       12.38     12.45 o 
   5   4   7      145.20      152.76     11.39 o 
   6   4   7      361.50      353.04     33.27 o 
  -4   5   7      366.35      393.34     33.30 o 
  -3   5   7     1263.27     1315.70     59.12 o 
  -2   5   7      364.98      408.33     17.73 o 
  -1   5   7      181.01      187.18     10.56 o 
   0   5   7      101.14       96.59      7.83 o 
   1   5   7        2.80        2.82      2.15 o 
   2   5   7      117.33      121.89      6.29 o 
   3   5   7     2169.77     2251.99     73.87 o 
   4   5   7     1053.10     1071.59     29.77 o 
   5   5   7      725.34      722.63     30.10 o 
   6   5   7      246.46      252.96     25.13 o 
  -3   6   7      476.01      457.96     16.59 o 
  -2   6   7      385.43      404.80     15.11 o 
  -1   6   7      451.32      487.15     18.34 o 
   0   6   7      209.11      202.76     11.14 o 
   1   6   7      262.32      273.25     10.75 o 
   2   6   7      850.24      923.80     34.13 o 
   3   6   7      315.06      328.69     15.47 o 
   4   6   7       65.21       64.66      8.00 o 
   5   6   7       22.79       23.45      4.42 o 
   6   6   7       28.10       31.93      3.93 o 
  -2   7   7      112.06      105.28      6.04 o 
  -1   7   7      234.77      266.83     14.74 o 
   0   7   7      891.08      998.77     39.62 o 
   1   7   7      600.22      642.85     19.49 o 
   2   7   7     1152.55     1288.93     44.24 o 
   3   7   7       29.15       29.51      4.45 o 
   4   7   7        6.42        6.73      2.19 o 
   5   7   7       25.37       23.36      2.49 o 
  -1   8   7       44.07       38.43      4.76 o 
   0   8   7       19.94       21.55      5.47 o 
   1   8   7        8.66        8.40      2.40 o 
   2   8   7      366.26      399.75     15.98 o 
   3   8   7       94.63      110.46      8.57 o 
   4   8   7      258.57      273.71     31.82 o 
   0   9   7        1.69       -1.29      2.33 o 
   1   9   7       65.34       56.98      5.31 o 
   2   9   7      175.33      162.42      7.23 o 
   3   9   7      157.06      138.42      6.45 o 
  -2  -7   8      214.16      192.99      7.44 o 
  -1  -7   8       74.92       66.93      7.88 o 
  -3  -6   8      527.92      501.86     13.16 o 
  -2  -6   8       64.86       67.03      4.81 o 
  -1  -6   8       68.97       67.75      4.04 o 
  -4  -5   8      194.66      173.44      5.72 o 
  -3  -5   8      358.36      366.68     10.44 o 
  -2  -5   8      423.05      486.48     13.93 o 
  -1  -5   8      753.00      799.22     21.01 o 
   0  -5   8      448.82      454.67     13.26 o 
  -5  -4   8       22.61       18.09      8.65 o 
  -4  -4   8        3.67        4.11      1.92 o 
  -3  -4   8      254.69      271.94      9.31 o 
  -2  -4   8      296.62      349.46     11.31 o 
  -1  -4   8     2182.12     2356.14     54.49 o 
   0  -4   8     1159.19     1191.32     29.10 o 
   4  -4   8       59.52       44.65      5.64 o 
  -5  -3   8      432.88      410.89     23.29 o 
  -4  -3   8      938.96      931.57     22.65 o 
  -3  -3   8      773.98      827.06     21.55 o 
  -2  -3   8      180.56      199.30      6.61 o 
  -1  -3   8        4.11        5.05      1.98 o 
   0  -3   8      214.66      226.67      6.98 o 
   1  -3   8      151.60      145.54      5.88 o 
   2  -3   8     1035.84      938.80     38.59 o 
   3  -3   8      634.38      628.37     20.87 o 
   4  -3   8      577.72      589.28     18.85 o 
   5  -3   8      164.37      168.54     10.05 o 
  -5  -2   8      745.49      704.22     26.49 o 
  -4  -2   8     1075.72     1107.58     42.32 o 
  -3  -2   8      374.47      401.26     10.45 o 
  -2  -2   8      254.11      267.83      7.91 o 
  -1  -2   8      249.06      255.58      6.34 o 
   0  -2   8     1162.91     1151.20     38.60 o 
   1  -2   8      782.87      701.94     15.96 o 
   2  -2   8      784.76      736.14     30.72 o 
   3  -2   8      894.11      907.61     29.19 o 
   4  -2   8      296.15      304.17     20.88 o 
   5  -2   8      180.44      175.58      7.71 o 
  -5  -1   8       38.59       32.76      6.10 o 
  -4  -1   8      274.17      247.14     11.08 o 
  -3  -1   8       82.95       94.78      7.15 o 
  -2  -1   8      904.40      944.97     16.71 o 
  -1  -1   8     2696.49     2905.96     71.87 o 
   0  -1   8     2983.15     2817.83    107.28 o 
   1  -1   8     1339.97     1362.10     40.89 o 
   2  -1   8        8.11        9.03      2.96 o 
   3  -1   8       58.63       51.08     10.03 o 
   4  -1   8       10.05        9.62      3.09 o 
   5  -1   8      419.38      417.26     33.12 o 
   6  -1   8      234.05      238.79     19.84 o 
  -5   0   8      129.38      117.39      8.17 o 
  -4   0   8      154.91      154.71     16.68 o 
  -3   0   8      259.11      294.66     12.53 o 
  -2   0   8      350.22      370.07     12.99 o 
  -1   0   8     2534.54     2572.71     79.77 o 
   0   0   8      459.21      507.87     19.07 o 
   1   0   8      462.15      473.43     17.96 o 
   2   0   8      252.67      228.52     11.41 o 
   3   0   8      386.19      394.51     10.11 o 
   4   0   8      826.35      847.46     21.35 o 
   5   0   8     1370.78     1405.65     69.94 o 
   6   0   8       31.92       31.06      7.00 o 
  -5   1   8     1165.57     1133.90     39.86 o 
  -4   1   8      773.29      810.77     24.67 o 
  -3   1   8     1310.86     1282.06     40.11 o 
  -2   1   8        6.79        9.23      2.86 o 
  -1   1   8      136.40      139.47      7.05 o 
   0   1   8       77.38       83.02      7.00 o 
   1   1   8      103.97      101.89      5.97 o 
   2   1   8     1196.57     1108.25     32.20 o 
   3   1   8     1686.40     1654.91     31.81 o 
   4   1   8      589.23      574.04     15.33 o 
   5   1   8      785.93      807.11     19.91 o 
   6   1   8        3.48        1.56      3.11 o 
  -5   2   8      222.34      185.49      9.58 o 
  -4   2   8      209.78      202.78     12.18 o 
  -3   2   8      145.27      148.20      8.27 o 
  -2   2   8      222.40      241.35     11.86 o 
  -1   2   8     1296.48     1246.21     38.44 o 
   0   2   8     1904.05     1929.43    116.20 o 
   1   2   8     1513.61     1474.68     62.57 o 
   2   2   8      510.03      551.60     18.09 o 
   3   2   8      105.20      103.57      4.72 o 
   4   2   8      193.61      199.51      7.37 o 
   5   2   8       80.04       88.83      4.62 o 
   6   2   8      219.34      199.55      7.48 o 
  -4   3   8       55.82       55.48      8.31 o 
  -3   3   8        7.38       10.95      4.39 o 
  -2   3   8     1268.59     1370.36     45.57 o 
  -1   3   8     2071.34     2120.79     52.28 o 
   0   3   8     1615.79     1551.53     56.78 o 
   1   3   8      875.90      875.99     31.90 o 
   2   3   8        9.78       11.04      2.74 o 
   3   3   8       22.34       25.53      3.33 o 
   4   3   8     1075.40     1025.80     31.94 o 
   5   3   8       37.30       32.64      4.95 o 
   6   3   8      375.50      379.10     16.39 o 
  -4   4   8      373.55      341.01     13.02 o 
  -3   4   8      113.14      139.91      9.05 o 
  -2   4   8      589.07      631.79     25.05 o 
  -1   4   8      114.97      124.23      9.41 o 
   0   4   8       35.33       33.41      3.78 o 
   1   4   8       31.58       32.13      4.07 o 
   2   4   8      771.31      719.92     17.90 o 
   3   4   8     1302.20     1282.69     34.92 o 
   4   4   8     2548.77     2475.97     63.27 o 
   5   4   8      364.12      353.96     17.27 o 
   6   4   8       19.11       16.68      3.32 o 
  -4   5   8      394.79      347.31     18.13 o 
  -3   5   8      220.81      242.55     11.35 o 
  -2   5   8      397.46      450.49     19.03 o 
  -1   5   8       83.91      102.63     13.85 o 
   0   5   8       63.23       58.14      4.54 o 
   1   5   8       94.56       83.20      8.03 o 
   2   5   8      399.35      394.76     27.65 o 
   3   5   8     1007.41     1016.57     68.58 o 
   4   5   8      236.17      216.17     13.97 o 
   5   5   8      188.69      191.91     18.24 o 
   6   5   8       21.84       15.30      2.99 o 
  -3   6   8      106.26       99.50      5.54 o 
  -2   6   8      592.02      674.61     23.96 o 
  -1   6   8     1073.35     1142.86     34.33 o 
   0   6   8     1218.34     1250.58     38.11 o 
   1   6   8      820.27      792.11     28.49 o 
   2   6   8        4.50        9.69      3.46 o 
   3   6   8      240.21      275.48     13.30 o 
   4   6   8       45.78       42.98      4.80 o 
   5   6   8       41.82       42.59      4.78 o 
   6   6   8      273.65      238.51     18.13 o 
  -2   7   8      111.55      117.59      6.32 o 
  -1   7   8      282.82      289.25     11.36 o 
   0   7   8      196.89      193.97     12.51 o 
   1   7   8      147.10      141.06      7.65 o 
   2   7   8       87.34       85.87     10.09 o 
   3   7   8      543.49      636.06     24.22 o 
   4   7   8      225.44      230.19     11.71 o 
   5   7   8      109.28      106.45      4.39 o 
  -1   8   8        1.91        1.40      2.77 o 
   0   8   8        4.18       -1.79      7.00 o 
   1   8   8       11.92       15.47      2.43 o 
   2   8   8      683.58      672.55     24.06 o 
   3   8   8      710.38      688.24     24.47 o 
   4   8   8      630.01      624.60     33.08 o 
   1   9   8       23.89       22.27      6.64 o 
   2   9   8      235.09      195.33     19.71 o 
  -3  -6   9       78.25       65.25      5.99 o 
  -2  -6   9      188.65      171.06      5.71 o 
  -1  -6   9      143.07      135.09      5.88 o 
  -3  -5   9      783.04      792.76     19.49 o 
  -2  -5   9     1055.78     1142.46     27.61 o 
  -1  -5   9      913.12      998.89     24.68 o 
   0  -5   9      511.56      525.81     16.68 o 
  -4  -4   9      274.15      296.37     10.74 o 
  -3  -4   9      513.67      502.57     13.79 o 
  -2  -4   9      265.94      303.48      9.89 o 
  -1  -4   9       79.00       90.36      5.31 o 
   0  -4   9       10.63       16.25      2.87 o 
   1  -4   9      820.94      837.24     36.67 o 
  -4  -3   9      612.58      590.17     25.93 o 
  -3  -3   9      147.64      144.75      5.51 o 
  -2  -3   9       28.15       34.43      3.01 o 
  -1  -3   9        5.25        6.65      2.02 o 
   0  -3   9       12.47       13.62      2.32 o 
   1  -3   9     2426.83     2457.02     54.59 o 
   2  -3   9      847.99      868.29     36.32 o 
   3  -3   9      764.22      757.17     23.94 o 
   4  -3   9      381.41      396.66     13.48 o 
  -5  -2   9       55.83       56.28      5.01 o 
  -4  -2   9      214.38      219.33     10.03 o 
  -3  -2   9      698.38      754.25     16.81 o 
  -2  -2   9      692.29      790.03     17.75 o 
  -1  -2   9     1226.74     1356.43     28.23 o 
   0  -2   9      729.64      775.78     19.31 o 
   1  -2   9      212.23      230.14      7.62 o 
   2  -2   9       47.80       50.07      7.00 o 
   3  -2   9       13.21       14.48      3.09 o 
   4  -2   9      120.29      125.59      6.38 o 
   5  -2   9      205.87      212.55      8.22 o 
  -5  -1   9        4.47        4.66      2.82 o 
  -4  -1   9      164.99      163.75      8.70 o 
  -3  -1   9      856.18      941.51     29.87 o 
  -2  -1   9     1629.47     1742.72     35.30 o 
  -1  -1   9      735.19      802.84     17.82 o 
   0  -1   9     2011.37     2133.86     39.21 o 
   1  -1   9      216.93      249.76      7.67 o 
   2  -1   9      395.03      359.79     11.27 o 
   3  -1   9       50.06       52.06      4.03 o 
   4  -1   9      110.84      104.06     11.27 o 
   5  -1   9      189.16      191.45      8.33 o 
   6  -1   9      490.73      443.95     21.27 o 
  -5   0   9      751.39      693.14     28.60 o 
  -4   0   9      621.52      630.20     21.27 o 
  -3   0   9      144.38      152.31      8.32 o 
  -2   0   9       21.84       17.06      2.85 o 
  -1   0   9      924.71      916.97     23.33 o 
   0   0   9      983.61     1016.37     22.07 o 
   1   0   9     1496.18     1535.70     25.91 o 
   2   0   9     1625.56     1597.46     29.57 o 
   3   0   9     1887.10     1887.64     65.26 o 
   4   0   9      248.62      254.41      8.81 o 
   5   0   9      100.24      100.87      9.26 o 
   6   0   9      103.36       99.61      4.60 o 
  -5   1   9      520.76      550.88     23.20 o 
  -4   1   9      826.16      778.23     25.07 o 
  -3   1   9      344.77      369.65     16.96 o 
  -2   1   9       20.11       21.68      4.78 o 
  -1   1   9      187.67      179.52      5.88 o 
   0   1   9      782.01      788.33     18.69 o 
   1   1   9     1408.23     1392.54     28.45 o 
   2   1   9      480.52      524.19     10.38 o 
   3   1   9      459.29      461.26     13.04 o 
   4   1   9      208.24      222.37     10.45 o 
   5   1   9      540.04      528.40     13.96 o 
   6   1   9      126.09      129.20      5.59 o 
  -4   2   9      162.52      156.18     10.10 o 
  -3   2   9      819.70      871.76     24.08 o 
  -2   2   9      635.82      669.47     21.56 o 
  -1   2   9     3989.15     4310.83    100.61 o 
   0   2   9      637.33      637.89     26.02 o 
   1   2   9       66.48       58.83      3.02 o 
   2   2   9       65.73       59.03      4.24 o 
   3   2   9       92.44       90.73      5.48 o 
   4   2   9      226.33      213.50      7.70 o 
   5   2   9     1449.45     1481.29     34.01 o 
   6   2   9      459.49      427.72     16.65 o 
  -4   3   9       95.69       87.36      5.66 o 
  -3   3   9      497.97      543.49     29.15 o 
  -2   3   9       73.04       80.62     17.07 o 
  -1   3   9     1066.63     1161.33     40.29 o 
   0   3   9      939.81      953.17     24.29 o 
   1   3   9      427.14      444.95     12.51 o 
   2   3   9      749.33      755.74     19.68 o 
   3   3   9      423.10      409.63     11.65 o 
   4   3   9      193.76      197.42      8.80 o 
   5   3   9      340.60      321.64     11.78 o 
   6   3   9       48.37       41.43      4.20 o 
  -4   4   9      453.64      381.63     25.17 o 
  -3   4   9        4.77        6.62      3.45 o 
  -2   4   9      106.52      100.36      8.52 o 
  -1   4   9        9.65       12.18      5.80 o 
   0   4   9      392.99      378.38     12.31 o 
   1   4   9     1051.25     1115.04     33.61 o 
   2   4   9     1738.68     1783.25     40.55 o 
   3   4   9     1060.01     1113.17     26.49 o 
   4   4   9      538.33      533.76     16.36 o 
   5   4   9       38.76       42.29      5.12 o 
   6   4   9       38.97       41.51      3.99 o 
  -3   5   9       39.51       38.30      6.91 o 
  -2   5   9      776.43      880.94     30.37 o 
  -1   5   9      610.05      659.11     25.09 o 
   0   5   9      440.47      431.14     12.73 o 
   1   5   9      268.34      269.81     27.23 o 
   2   5   9        8.03       10.66      3.55 o 
   3   5   9        4.07        5.80      2.40 o 
   4   5   9      659.94      666.48     19.50 o 
   5   5   9      187.34      203.43     10.78 o 
   6   5   9      347.51      321.90     13.51 o 
  -3   6   9       66.40       57.11      5.43 o 
  -2   6   9      988.08     1045.33     33.35 o 
  -1   6   9      897.68      955.03     32.28 o 
   0   6   9      368.09      368.77     14.64 o 
   1   6   9       18.07       17.32      2.93 o 
   2   6   9        5.50       10.17      3.26 o 
   3   6   9       15.49       20.65      4.63 o 
   4   6   9      479.77      475.94     16.98 o 
   5   6   9      526.72      553.33     21.88 o 
  -2   7   9       30.97       26.59      3.66 o 
  -1   7   9       94.66       90.44      6.11 o 
   0   7   9      162.87      151.32      9.85 o 
   1   7   9      336.51      316.90     10.46 o 
   2   7   9      581.04      620.94     23.17 o 
   3   7   9      711.25      777.50     37.29 o 
   4   7   9      123.29      116.98      6.61 o 
   5   7   9       94.05       84.58     13.85 o 
   0   8   9       77.90       73.81      5.78 o 
   1   8   9      269.50      268.61     26.52 o 
   2   8   9      194.83      191.90      8.43 o 
   3   8   9      479.83      493.72     24.29 o 
   4   8   9       91.76       83.58      4.45 o 
  -3  -5  10      405.97      391.21     12.75 o 
  -2  -5  10      762.60      782.89     19.00 o 
  -1  -5  10      387.17      405.70     11.75 o 
   0  -5  10      124.99      116.24      5.25 o 
  -3  -4  10        5.19        6.06      1.64 o 
  -2  -4  10       48.58       48.50      3.49 o 
  -1  -4  10      559.88      610.59     16.28 o 
   0  -4  10      544.97      580.50     18.45 o 
   1  -4  10      731.43      754.72     32.97 o 
  -4  -3  10       32.75       32.82      3.13 o 
  -3  -3  10      237.44      239.39      6.86 o 
  -2  -3  10       96.53      102.02      4.26 o 
  -1  -3  10      295.30      308.60      8.39 o 
   0  -3  10      178.33      192.15      6.72 o 
   1  -3  10      389.98      426.70     11.60 o 
   2  -3  10      674.00      689.48     21.15 o 
   3  -3  10      561.35      555.01     23.64 o 
   4  -3  10       86.90       81.42      6.62 o 
  -4  -2  10      641.26      618.63     34.43 o 
  -3  -2  10     2046.14     2119.04     41.93 o 
  -2  -2  10     1651.90     1802.16     36.25 o 
  -1  -2  10      505.18      543.45     13.07 o 
   0  -2  10      106.71      112.59      5.18 o 
   1  -2  10       50.25       61.48      4.57 o 
   2  -2  10       30.69       33.92      3.55 o 
   3  -2  10      307.20      302.81     11.76 o 
   4  -2  10      274.03      279.70     10.43 o 
   5  -2  10      440.99      422.89     20.50 o 
  -4  -1  10      311.26      306.63     11.58 o 
  -3  -1  10      202.98      212.18     13.76 o 
  -2  -1  10      704.56      734.48     16.62 o 
  -1  -1  10      284.89      308.58      8.55 o 
   0  -1  10       52.91       65.39      7.81 o 
   1  -1  10     1723.10     1811.02     36.75 o 
   2  -1  10      451.19      452.75     11.21 o 
   3  -1  10      304.65      321.95     10.21 o 
   4  -1  10      337.57      340.11     12.64 o 
   5  -1  10       74.71       72.03      7.13 o 
  -4   0  10       71.42       71.10      5.32 o 
  -3   0  10        6.62        4.63      5.41 o 
  -2   0  10       55.95       62.00      5.60 o 
  -1   0  10      270.28      293.37      8.14 o 
   0   0  10     1475.00     1582.62     41.88 o 
   1   0  10     1780.65     2000.56     40.30 o 
   2   0  10     1420.02     1457.05     40.90 o 
   3   0  10      111.31      120.76      5.58 o 
   4   0  10       37.60       42.32      7.32 o 
   5   0  10        3.84        1.95      2.70 o 
  -4   1  10      336.08      313.21     21.11 o 
  -3   1  10      730.64      803.63     26.09 o 
  -2   1  10      762.08      834.17     26.69 o 
  -1   1  10       74.60       75.99      6.92 o 
   0   1  10      588.46      610.16     12.71 o 
   1   1  10       23.56       31.95      2.76 o 
   2   1  10      533.32      518.73     12.35 o 
   3   1  10      263.47      267.59     10.11 o 
   4   1  10      332.09      331.25      9.84 o 
   5   1  10      458.69      476.10     18.70 o 
   6   1  10      368.11      339.31     14.34 o 
  -4   2  10      616.01      554.22     19.44 o 
  -3   2  10     1393.00     1473.72     36.57 o 
  -2   2  10     1342.71     1393.90     35.44 o 
  -1   2  10       11.42       11.76      2.32 o 
   0   2  10      263.48      295.49     12.24 o 
   1   2  10      149.29      149.79      6.32 o 
   2   2  10       69.46       74.83      4.52 o 
   3   2  10      527.99      530.99     12.69 o 
   4   2  10      270.93      262.74      9.48 o 
   5   2  10      400.75      381.72     10.32 o 
   6   2  10      301.83      259.37     10.42 o 
  -4   3  10       85.28       69.28      5.82 o 
  -3   3  10       72.90       80.45      8.62 o 
  -2   3  10        6.61        6.94      3.85 o 
  -1   3  10      178.03      180.13     10.72 o 
   0   3  10      898.89      935.34     24.86 o 
   1   3  10     2444.20     2422.08     60.52 o 
   2   3  10      817.50      904.08     22.97 o 
   3   3  10      458.86      466.83     12.95 o 
   4   3  10       89.05      106.75      6.74 o 
   5   3  10       68.96       61.56      4.43 o 
   6   3  10       62.58       56.69      3.94 o 
  -3   4  10      137.59      141.31      7.44 o 
  -2   4  10        8.41        9.34      3.82 o 
  -1   4  10      780.18      867.00     54.22 o 
   0   4  10      399.48      388.95     12.50 o 
   1   4  10      718.35      725.32     42.59 o 
   2   4  10      297.33      302.18      9.59 o 
   3   4  10       25.41       28.01      2.91 o 
   4   4  10      150.26      143.34      5.52 o 
   5   4  10      226.05      219.19     12.66 o 
   6   4  10      161.03      151.16      7.20 o 
  -3   5  10      746.96      675.60     21.65 o 
  -2   5  10      371.69      408.80     15.78 o 
  -1   5  10      427.79      448.16     18.05 o 
   0   5  10      157.05      152.10      6.54 o 
   1   5  10        3.14        5.81      2.71 o 
   2   5  10       30.66       32.18      4.94 o 
   3   5  10      201.64      192.95      7.58 o 
   4   5  10      428.59      413.17     12.72 o 
   5   5  10      597.35      564.33     22.30 o 
  -2   6  10      128.28      126.79      6.38 o 
  -1   6  10       86.04       84.64      6.14 o 
   0   6  10      467.62      447.37     17.32 o 
   1   6  10      220.46      233.08     12.04 o 
   2   6  10      246.67      270.38     12.37 o 
   3   6  10      313.54      354.12     14.92 o 
   4   6  10       96.10       86.48      5.82 o 
   5   6  10       56.67       50.41      3.92 o 
  -1   7  10       86.92       87.88      5.00 o 
   0   7  10      580.47      556.00     23.77 o 
   1   7  10      828.99      809.96     27.17 o 
   2   7  10      463.45      484.20     18.04 o 
   3   7  10      177.28      187.86      8.63 o 
   4   7  10       78.70       72.30      4.25 o 
   1   8  10        6.42        5.01      5.44 o 
   2   8  10       17.79       16.23      2.11 o 
   3   8  10       41.79       35.25      3.00 o 
  -1  -5  11      368.89      368.68     15.09 o 
  -2  -4  11      486.45      475.26     12.25 o 
  -1  -4  11      378.26      377.26     16.38 o 
   0  -4  11     1103.10     1137.57     32.03 o 
   1  -4  11      283.14      269.45     13.53 o 
  -3  -3  11      388.83      338.61      8.42 o 
  -2  -3  11      485.78      510.28     11.51 o 
  -1  -3  11      176.25      185.38      8.37 o 
   0  -3  11       60.56       61.48      3.43 o 
   1  -3  11       17.69       15.92      2.11 o 
   2  -3  11      189.93      195.26      7.45 o 
   3  -3  11      271.98      276.62     12.57 o 
  -3  -2  11      350.36      328.46     13.91 o 
  -2  -2  11      299.49      329.55      8.46 o 
  -1  -2  11      724.26      791.09     17.31 o 
   0  -2  11       47.46       43.56      3.29 o 
   1  -2  11      114.11      122.18      5.10 o 
   2  -2  11      404.84      422.84     14.30 o 
   3  -2  11      418.44      416.09     25.16 o 
   4  -2  11      420.48      404.88     13.04 o 
  -4  -1  11       15.96       16.50      2.55 o 
  -3  -1  11      101.33      102.99      6.27 o 
  -2  -1  11      176.40      189.54      5.89 o 
  -1  -1  11      985.18     1117.06     23.43 o 
   0  -1  11      828.62      907.86     22.18 o 
   1  -1  11      785.21      874.84     18.98 o 
   2  -1  11      478.82      516.10     12.15 o 
   3  -1  11      338.33      325.01      9.89 o 
   4  -1  11        2.48        0.21      3.22 o 
   5  -1  11        1.92        3.87      1.52 o 
  -4   0  11       41.26       37.27      3.21 o 
  -3   0  11      425.25      438.20     15.59 o 
  -2   0  11      548.19      592.99     16.17 o 
  -1   0  11      424.08      447.01     10.91 o 
   0   0  11      178.45      193.65      6.20 o 
   1   0  11      447.23      524.65     12.67 o 
   2   0  11      509.99      560.49     13.27 o 
   3   0  11      635.46      658.23     21.40 o 
   4   0  11      112.10      113.18      4.71 o 
   5   0  11      183.60      176.38      6.91 o 
  -4   1  11      984.17      846.67     25.55 o 
  -3   1  11      699.71      742.72     23.55 o 
  -2   1  11      887.24      925.90     22.32 o 
  -1   1  11       28.97       29.33      2.92 o 
   0   1  11      166.64      159.47      5.44 o 
   1   1  11       64.23       72.65      3.69 o 
   2   1  11      207.02      211.21      6.51 o 
   3   1  11      460.91      493.83     14.09 o 
   4   1  11      802.84      812.85     22.11 o 
   5   1  11      595.32      565.56     13.71 o 
  -3   2  11      196.51      184.34      8.25 o 
  -2   2  11      475.01      482.81     18.69 o 
  -1   2  11      554.83      573.55     13.91 o 
   0   2  11      810.87      801.47     18.14 o 
   1   2  11      627.61      661.51     15.03 o 
   2   2  11      770.36      809.07     17.82 o 
   3   2  11       62.97       69.82      3.46 o 
   4   2  11       72.57       87.38      4.06 o 
   5   2  11       65.93       59.48      2.99 o 
  -3   3  11       32.91       32.09      3.64 o 
  -2   3  11      131.35      151.21      8.97 o 
  -1   3  11      457.56      440.88     19.94 o 
   0   3  11     1358.37     1325.62     53.21 o 
   1   3  11      619.32      644.07     17.14 o 
   2   3  11      906.90      949.33     23.90 o 
   3   3  11       49.36       55.70      3.58 o 
   4   3  11        3.85       10.70      4.45 o 
   5   3  11       50.08       44.96      3.27 o 
  -3   4  11      521.71      442.21     14.85 o 
  -2   4  11      398.15      449.10     17.04 o 
  -1   4  11        5.09        6.72      3.52 o 
   0   4  11       14.91       16.94      2.79 o 
   1   4  11      206.03      209.95     10.15 o 
   2   4  11      257.51      256.73      9.04 o 
   3   4  11      600.28      594.06     15.00 o 
   4   4  11      593.15      581.10     19.93 o 
   5   4  11      314.46      293.23     12.55 o 
  -2   5  11      211.75      231.04     15.16 o 
  -1   5  11       28.61       32.01      5.65 o 
   0   5  11        5.24        4.26      1.94 o 
   1   5  11      260.38      234.67     14.66 o 
   2   5  11       72.59       79.78      5.31 o 
   3   5  11      305.76      290.87     12.71 o 
   4   5  11      603.18      561.39     15.78 o 
   5   5  11      219.98      179.64      8.25 o 
  -1   6  11      702.54      681.09     22.17 o 
   0   6  11      677.62      673.19     22.60 o 
   1   6  11      877.07      804.48     22.56 o 
   2   6  11      190.40      203.92     18.74 o 
   3   6  11        2.57        3.54      1.98 o 
   4   6  11       11.15       10.21      1.51 o 
   1   7  11      209.14      183.33      7.51 o 
   2   7  11      135.11      133.24      6.57 o 
   3   7  11      172.26      159.27      7.61 o 
  -1  -4  12      283.59      281.74      8.80 o 
   0  -4  12      414.94      387.86     17.11 o 
  -2  -3  12       24.54       20.82      1.86 o 
  -1  -3  12       32.67       34.77      3.48 o 
   0  -3  12       51.10       50.18      2.75 o 
   1  -3  12       51.91       50.90      2.72 o 
   2  -3  12      459.89      404.76     16.83 o 
  -3  -2  12      157.91      123.45      7.82 o 
  -2  -2  12      822.64      798.93     19.16 o 
  -1  -2  12      342.53      347.73      8.46 o 
   0  -2  12      439.74      476.98     12.32 o 
   1  -2  12      125.79      132.52      4.89 o 
   2  -2  12      116.77      122.30      6.95 o 
   3  -2  12      120.54      122.04      6.95 o 
  -3  -1  12      112.43       94.18      5.01 o 
  -2  -1  12      993.44     1032.21     30.04 o 
  -1  -1  12     1249.91     1389.00     28.75 o 
   0  -1  12     1081.67     1208.39     28.01 o 
   1  -1  12      367.04      405.46     11.11 o 
   2  -1  12       25.13       30.16      2.91 o 
   3  -1  12       11.48       14.09      1.97 o 
   4  -1  12        7.89       10.09      1.97 o 
  -3   0  12       68.71       66.47      4.20 o 
  -2   0  12        9.13       10.01      1.92 o 
  -1   0  12      187.59      206.31      7.25 o 
   0   0  12       61.05       65.64      3.64 o 
   1   0  12      378.79      413.42     10.09 o 
   2   0  12      521.74      569.33     12.99 o 
   3   0  12      794.80      805.69     20.41 o 
   4   0  12      583.89      577.79     14.68 o 
  -3   1  12      479.76      443.28     14.30 o 
  -2   1  12      131.73      126.16      9.86 o 
  -1   1  12       71.18       72.39      7.42 o 
   0   1  12      112.65      112.15      4.49 o 
   1   1  12      150.13      162.37      5.34 o 
   2   1  12      398.58      446.98     10.79 o 
   3   1  12      997.97      994.65     24.89 o 
   4   1  12      334.71      335.01      9.51 o 
  -3   2  12      407.15      384.92     18.21 o 
  -2   2  12      891.89      866.90     22.29 o 
  -1   2  12      772.61      747.91     16.50 o 
   0   2  12      854.82      893.06     22.62 o 
   1   2  12      134.21      138.46      6.84 o 
   2   2  12       78.27      103.19      5.95 o 
   3   2  12      145.17      142.01      5.55 o 
   4   2  12        3.95        4.12      1.48 o 
   5   2  12      193.12      183.09      6.86 o 
  -2   3  12      475.73      474.66     16.81 o 
  -1   3  12      470.13      454.31     17.53 o 
   0   3  12      260.33      286.02     11.68 o 
   1   3  12      264.95      267.27     11.43 o 
   2   3  12      253.62      251.00      7.99 o 
   3   3  12       91.44       87.31      4.64 o 
   4   3  12       72.77       72.69      8.92 o 
   5   3  12      310.97      299.66     13.71 o 
  -2   4  12        3.77        5.22      2.33 o 
  -1   4  12       15.39       18.96      3.63 o 
   0   4  12       23.01       22.78      5.90 o 
   1   4  12      219.95      220.92     17.97 o 
   2   4  12     1039.85     1001.67     24.97 o 
   3   4  12      581.64      575.18     14.67 o 
   4   4  12      460.18      437.25     13.51 o 
  -1   5  12      342.89      337.62     20.16 o 
   0   5  12      253.78      235.90     26.17 o 
   1   5  12       87.68       90.62      5.16 o 
   2   5  12      304.77      294.78     24.02 o 
   3   5  12       44.71       40.21      2.58 o 
   4   5  12       66.29       54.79      3.51 o 
   0   6  12      314.42      298.50     16.90 o 
   1   6  12      279.00      231.27     10.02 o 
   2   6  12       46.11       48.76      3.90 o 
   3   6  12        9.35        7.36      1.84 o 
  -1  -2  13      634.18      648.09     15.03 o 
   0  -2  13      339.43      333.47     10.11 o 
   1  -2  13      104.38       98.15      3.51 o 
   2  -2  13        2.73        2.76      1.36 o 
  -2  -1  13      161.56      143.30      8.69 o 
  -1  -1  13      511.11      528.03     12.84 o 
   0  -1  13      262.92      281.53      7.79 o 
   1  -1  13      186.22      201.94      6.11 o 
   2  -1  13      278.65      280.45     12.00 o 
   3  -1  13      160.70      154.61      5.62 o 
  -2   0  13      108.29       96.37      5.79 o 
  -1   0  13       32.08       29.55      2.35 o 
   0   0  13       89.70       90.98      5.65 o 
   1   0  13      564.96      637.49     15.50 o 
   2   0  13      599.29      631.15     13.55 o 
   3   0  13      490.62      486.47     12.53 o 
  -2   1  13      692.15      629.75     18.98 o 
  -1   1  13      366.10      341.11     16.12 o 
   0   1  13      333.74      317.91      8.53 o 
   1   1  13      402.40      416.01     10.82 o 
   2   1  13       51.54       53.19      2.59 o 
   3   1  13      113.71      107.84      4.13 o 
   4   1  13       57.81       51.81      2.37 o 
  -2   2  13      505.27      427.85     19.50 o 
  -1   2  13      587.67      549.72     12.04 o 
   0   2  13      312.70      307.58     11.01 o 
   1   2  13      117.03      115.80      4.11 o 
   2   2  13        6.94       10.11      1.50 o 
   3   2  13       41.35       32.02      2.07 o 
   4   2  13      164.80      153.36      6.14 o 
  -1   3  13       27.94       24.29      6.02 o 
   0   3  13      416.85      403.85     13.89 o 
   1   3  13      425.31      416.34     14.78 o 
   2   3  13      616.35      676.01     17.31 o 
   3   3  13      757.11      706.38     17.24 o 
   4   3  13      306.46      315.72     13.86 o 
  -1   4  13        7.05       10.56      4.17 o 
   0   4  13      249.36      229.49     13.50 o 
   1   4  13      158.35      149.84     11.28 o 
   2   4  13      326.13      284.16     18.18 o 
   3   4  13      475.06      427.20     11.13 o 
   0   5  13      179.48      163.82     11.59 o 
   1   5  13       45.37       44.76      3.64 o 
   2   5  13        8.69        6.01      1.61 o 
   3   5  13        8.55        8.85      1.71 o 
   0  -1  14      458.01      425.45     16.55 o 
   1  -1  14      517.72      446.07     19.11 o 
   0   0  14      280.30      255.37      9.84 o 
   1   0  14      635.31      602.08     13.99 o 
   2   0  14      354.20      321.35      9.94 o 
   0   1  14        3.39        4.90      1.54 o 
   1   1  14        2.09        3.16      1.13 o 
   2   1  14       16.71       15.57      1.47 o 
   0   2  14       95.48       79.17      7.04 o 
   1   2  14      206.87      183.66      5.68 o 
   2   2  14      174.02      189.67      7.42 o 
   3   2  14      177.51      158.33      6.56 o 
   0   3  14      473.87      404.42     17.18 o 
   1   3  14      943.17      834.98     24.54 o 
   2   3  14      590.13      482.62     42.55 o 
   1   4  14       89.53       73.72      3.59 o 
   2   4  14      144.28      116.80      5.76 o 
                                                 
